# Supplementary material for: A high-resolution bovine mitochondrial co-expression network
Source: Biol Open. 2025 Feb 3;14(2):BIO061630. doi: 10.1242/bio.061630 (PMC11832118; doi:10.1242/bio.061630)
Supplement: File S1. Bovine orthologs of human mitochondrial genes. [file biolopen-14-061630-FileS1.xlsx]

## Sheet: S3 File
CowGeneStableID	CowSymbol	Cow_GeneLocation	HumanGeneStableID	HumanSymbol	MitoCarta3.0_SubMitoLocalization	PCITinput?
ENSBTAG00000012511	BAD	Nucleus	ENSG00000002330	BAD	MOM	yes
ENSBTAG00000005989	LAP3	Nucleus	ENSG00000002549	LAP3	Matrix	yes
ENSBTAG00000001113	NDUFAF7	Nucleus	ENSG00000003509	NDUFAF7	MIM	yes
ENSBTAG00000009366	ARF5	Nucleus	ENSG00000004059	ARF5	unknown	yes
ENSBTAG00000008116	POLDIP2	Nucleus	ENSG00000004142	POLDIP2	Matrix	yes
ENSBTAG00000017605	AK2	Nucleus	ENSG00000004455	AK2	IMS	yes
ENSBTAG00000020609	ENSBTAG00000020609	Nucleus	ENSG00000004455	AK2	IMS	yes
ENSBTAG00000006391	NDUFAB1	Nucleus	ENSG00000004779	NDUFAB1	MIM	yes
ENSBTAG00000014069	PDK4	Nucleus	ENSG00000004799	PDK4	MIM	yes
ENSBTAG00000003773	SLC25A13	Nucleus	ENSG00000004864	SLC25A13	MIM	yes
ENSBTAG00000012113	HCCS	Nucleus	ENSG00000004961	HCCS	IMS	yes
ENSBTAG00000046037	SLC25A5	Nucleus	ENSG00000005022	SLC25A5	MIM	yes
ENSBTAG00000012995	MCUB	Nucleus	ENSG00000005059	MCUB	MIM	yes
ENSBTAG00000018689	LIG3	Nucleus	ENSG00000005156	LIG3	Matrix	yes
ENSBTAG00000006447	ACSM3	Nucleus	ENSG00000005187	ACSM3	Matrix	yes
ENSBTAG00000021535	CROT	Nucleus	ENSG00000005469	CROT	unknown	yes
ENSBTAG00000008744	PDK2	Nucleus	ENSG00000005882	PDK2	Matrix	yes
ENSBTAG00000004155	SPATA20	Nucleus	ENSG00000006282	SPATA20	Matrix	yes
ENSBTAG00000019265	AGK	Nucleus	ENSG00000006530	AGK	MIM	yes
ENSBTAG00000015294	COX10	Nucleus	ENSG00000006695	COX10	MIM	yes
ENSBTAG00000021939	ELAC2	Nucleus	ENSG00000006744	ELAC2	Matrix	yes
ENSBTAG00000011217	DNAJC11	Nucleus	ENSG00000007923	DNAJC11	MOM	yes
ENSBTAG00000039981	ENSBTAG00000039981	Nucleus	ENSG00000007923	DNAJC11	MOM	yes
ENSBTAG00000012128	AASS	Nucleus	ENSG00000008311	AASS	Matrix	yes
ENSBTAG00000008541	MGST1	Nucleus	ENSG00000008394	MGST1	Membrane	yes
ENSBTAG00000010149	CRY1	Nucleus	ENSG00000008405	CRY1	unknown	yes
ENSBTAG00000019096	UQCRC1	Nucleus	ENSG00000010256	UQCRC1	MIM	yes
ENSBTAG00000013270	TTC19	Nucleus	ENSG00000011295	TTC19	MIM	yes
ENSBTAG00000007315	LARS2	Nucleus	ENSG00000011376	LARS2	Matrix	yes
ENSBTAG00000019463	SLC25A39	Nucleus	ENSG00000013306	SLC25A39	MIM	yes
ENSBTAG00000005868	HEBP1	Nucleus	ENSG00000013583	HEBP1	IMS	yes
ENSBTAG00000016876	ENSBTAG00000016876	Nucleus	ENSG00000013583	HEBP1	IMS	yes
ENSBTAG00000039664	ENSBTAG00000039664	Nucleus	ENSG00000013583	HEBP1	IMS	yes
ENSBTAG00000020367	SLC30A9	Nucleus	ENSG00000014824	SLC30A9	MIM	yes
ENSBTAG00000045703	COX15	Nucleus	ENSG00000014919	COX15	MIM	yes
ENSBTAG00000013988	BID	Nucleus	ENSG00000015475	BID	MOM	yes
ENSBTAG00000010027	CHDH	Nucleus	ENSG00000016391	CHDH	MIM	yes
ENSBTAG00000002765	CYP24A1	Nucleus	ENSG00000019186	CYP24A1	MIM	yes
ENSBTAG00000016662	CPS1	Nucleus	ENSG00000021826	CPS1	Matrix	yes
ENSBTAG00000021976	NDUFS1	Nucleus	ENSG00000023228	NDUFS1	MIM	yes
ENSBTAG00000004118	ALAS1	Nucleus	ENSG00000023330	ALAS1	Matrix	yes
ENSBTAG00000015972	GLRX2	Nucleus	ENSG00000023572	GLRX2	Matrix	yes
ENSBTAG00000003256	TOMM34	Nucleus	ENSG00000025772	TOMM34	MOM	yes
ENSBTAG00000007668	AGPAT4	Nucleus	ENSG00000026652	AGPAT4	MOM	yes
ENSBTAG00000008888	MIPEP	Nucleus	ENSG00000027001	MIPEP	Matrix	yes
ENSBTAG00000031895	TFB1M	Nucleus	ENSG00000029639	TFB1M	Matrix	yes
ENSBTAG00000000428	BAK1	Nucleus	ENSG00000030110	BAK1	MOM	yes
ENSBTAG00000003676	ENSBTAG00000003676	Nucleus	ENSG00000035141	FAM136A	IMS	yes
ENSBTAG00000008674	FAM136A	Nucleus	ENSG00000035141	FAM136A	IMS	yes
ENSBTAG00000001488	OTC	Nucleus	ENSG00000036473	OTC	Matrix	yes
ENSBTAG00000015466	NSUN2	Nucleus	ENSG00000037474	NSUN2	Matrix	yes
ENSBTAG00000001165	AIFM2	Nucleus	ENSG00000042286	AIFM2	Membrane	yes
ENSBTAG00000013832	TRIT1	Nucleus	ENSG00000043514	TRIT1	Matrix	yes
ENSBTAG00000015301	MRPS10	Nucleus	ENSG00000048544	MRPS10	Matrix	yes
ENSBTAG00000016080	VPS13D	Nucleus	ENSG00000048707	VPS13D	MOM	yes
ENSBTAG00000014675	PTCD2	Nucleus	ENSG00000049883	PTCD2	Matrix	yes
ENSBTAG00000001475	MCUR1	Nucleus	ENSG00000050393	MCUR1	MIM	yes
ENSBTAG00000010924	LETMD1	Nucleus	ENSG00000050426	LETMD1	Membrane	yes
ENSBTAG00000001920	POLQ	Nucleus	ENSG00000051341	POLQ	Matrix	yes
ENSBTAG00000003294	MRPL43	Nucleus	ENSG00000055950	MRPL43	Matrix	yes
ENSBTAG00000011832	ALDH18A1	Nucleus	ENSG00000059573	ALDH18A1	Matrix	yes
ENSBTAG00000013914	GATB	Nucleus	ENSG00000059691	GATB	Matrix	yes
ENSBTAG00000027879	MPC1	Nucleus	ENSG00000060762	MPC1	MIM	yes
ENSBTAG00000018283	ACAA1	Nucleus	ENSG00000060971	ACAA1	unknown	yes
ENSBTAG00000006369	MRPS35	Nucleus	ENSG00000061794	MRPS35	Matrix	yes
ENSBTAG00000004371	CS	Nucleus	ENSG00000062485	CS	Matrix	yes
ENSBTAG00000007398	MRPS24	Nucleus	ENSG00000062582	MRPS24	Matrix	yes
ENSBTAG00000023318	ENSBTAG00000023318	Nucleus	ENSG00000062582	MRPS24	Matrix	yes
ENSBTAG00000009872	SPHK2	Nucleus	ENSG00000063176	SPHK2	MIM	yes
ENSBTAG00000015950	ISOC2	Nucleus	ENSG00000063241	ISOC2	Matrix	yes
ENSBTAG00000012106	ADCK1	Nucleus	ENSG00000063761	ADCK1	unknown	yes
ENSBTAG00000019998	HAGH	Nucleus	ENSG00000063854	HAGH	Matrix	yes
ENSBTAG00000015718	CASP8	Nucleus	ENSG00000064012	CASP8	MOM	yes
ENSBTAG00000006272	NTHL1	Nucleus	ENSG00000065057	NTHL1	unknown	yes
ENSBTAG00000006928	OAT	Nucleus	ENSG00000065154	OAT	Matrix	yes
ENSBTAG00000015677	KARS1	Nucleus	ENSG00000065427	KARS1	Matrix	yes
ENSBTAG00000015892	NDUFB4	Nucleus	ENSG00000065518	NDUFB4	MIM	yes
ENSBTAG00000033335	ENSBTAG00000033335	Nucleus	ENSG00000065518	NDUFB4	MIM	yes
ENSBTAG00000004881	MTHFD2	Nucleus	ENSG00000065911	MTHFD2	Matrix	yes
ENSBTAG00000019423	ACSM2B	Nucleus	ENSG00000066813	ACSM2B	Matrix	yes
ENSBTAG00000008629	MTFR1	Nucleus	ENSG00000066855	MTFR1	Membrane	yes
ENSBTAG00000006393	FECH	Nucleus	ENSG00000066926	FECH	MIM	yes
ENSBTAG00000004075	IDI1	Nucleus	ENSG00000067064	IDI1	Matrix	yes
ENSBTAG00000012582	IARS2	Nucleus	ENSG00000067704	IARS2	Matrix	yes
ENSBTAG00000001059	IDH3G	Nucleus	ENSG00000067829	IDH3G	Matrix	yes
ENSBTAG00000017832	PDK3	Nucleus	ENSG00000067992	PDK3	Matrix	yes
ENSBTAG00000046746	COASY	Nucleus	ENSG00000068120	COASY	Matrix	yes
ENSBTAG00000001637	FUNDC1	Nucleus	ENSG00000069509	FUNDC1	MOM	yes
ENSBTAG00000003118	ENSBTAG00000003118	Nucleus	ENSG00000069509	FUNDC1	MOM	yes
ENSBTAG00000001288	MAOB	Nucleus	ENSG00000069535	MAOB	MOM	yes
ENSBTAG00000016995	HDHD5	Nucleus	ENSG00000069998	HDHD5	Matrix	yes
ENSBTAG00000000225	POLB	Nucleus	ENSG00000070501	POLB	Matrix	yes
ENSBTAG00000006642	PRKACA	Nucleus	ENSG00000072062	PRKACA	MIM	yes
ENSBTAG00000039161	ALDH3A2	Nucleus	ENSG00000072210	ALDH3A2	Membrane	yes
ENSBTAG00000017779	HSD17B10	Nucleus	ENSG00000072506	HSD17B10	Matrix	yes
ENSBTAG00000019534	TRNT1	Nucleus	ENSG00000072756	TRNT1	Matrix	yes
ENSBTAG00000003072	ACADVL	Nucleus	ENSG00000072778	ACADVL	MIM	yes
ENSBTAG00000000647	SELENOO	Nucleus	ENSG00000073169	SELENOO	Matrix	yes
ENSBTAG00000046019	SDHA	Nucleus	ENSG00000073578	SDHA	MIM	yes
ENSBTAG00000026415	MRPS34	Nucleus	ENSG00000074071	MRPS34	Matrix	yes
ENSBTAG00000003813	BCS1L	Nucleus	ENSG00000074582	BCS1L	MIM	yes
ENSBTAG00000012885	ACAT1	Nucleus	ENSG00000075239	ACAT1	Matrix	yes
ENSBTAG00000033449	ENSBTAG00000033449	Nucleus	ENSG00000075303	SLC25A40	MIM	yes
ENSBTAG00000009687	TIMM21	Nucleus	ENSG00000075336	TIMM21	MIM	yes
ENSBTAG00000012890	SLC25A3	Nucleus	ENSG00000075415	SLC25A3	MIM	yes
ENSBTAG00000005843	REXO2	Nucleus	ENSG00000076043	REXO2	Matrix	yes
ENSBTAG00000022058	ACACB	Nucleus	ENSG00000076555	ACACB	MOM	yes
ENSBTAG00000001007	SLC25A43	Nucleus	ENSG00000077713	SLC25A43	MIM	yes
ENSBTAG00000006548	MCCC1	Nucleus	ENSG00000078070	MCCC1	Matrix	yes
ENSBTAG00000021174	NRDC	Nucleus	ENSG00000078618	NRDC	Matrix	yes
ENSBTAG00000014068	VDAC3	Nucleus	ENSG00000078668	VDAC3	MOM	yes
ENSBTAG00000004124	CPOX	Nucleus	ENSG00000080819	CPOX	MIM	yes
ENSBTAG00000010052	EXD2	Nucleus	ENSG00000081177	EXD2	Matrix	yes
ENSBTAG00000001945	ARG2	Nucleus	ENSG00000081181	ARG2	Matrix	yes
ENSBTAG00000008435	DELE1	Nucleus	ENSG00000081791	DELE1	MIM	yes
ENSBTAG00000016269	ME2	Nucleus	ENSG00000082212	ME2	Matrix	yes
ENSBTAG00000019457	MRPL22	Nucleus	ENSG00000082515	MRPL22	Matrix	yes
ENSBTAG00000026604	LYRM2	Nucleus	ENSG00000083099	LYRM2	Matrix	yes
ENSBTAG00000012096	BCKDHB	Nucleus	ENSG00000083123	BCKDHB	MIM	yes
ENSBTAG00000033186	OXCT1	Nucleus	ENSG00000083720	OXCT1	Matrix	yes
ENSBTAG00000018372	STARD7	Nucleus	ENSG00000084090	STARD7	IMS	yes
ENSBTAG00000019362	NOA1A	Nucleus	ENSG00000084092	NOA1	MIM	yes
ENSBTAG00000015038	HADHA	Nucleus	ENSG00000084754	HADHA	MIM	yes
ENSBTAG00000015481	MTIF2	Nucleus	ENSG00000085760	MTIF2	Matrix	yes
ENSBTAG00000016581	MRPL28	Nucleus	ENSG00000086504	MRPL28	Matrix	yes
ENSBTAG00000013340	BAX	Nucleus	ENSG00000087088	BAX	MOM	yes
ENSBTAG00000000675	PGS1	Nucleus	ENSG00000087157	PGS1	MIM	yes
ENSBTAG00000015200	L2HGDH	Nucleus	ENSG00000087299	L2HGDH	MIM	yes
ENSBTAG00000011395	DNM1L	Nucleus	ENSG00000087470	DNM1L	MOM	yes
ENSBTAG00000001855	COQ9	Nucleus	ENSG00000088682	COQ9	MIM	yes
ENSBTAG00000000065	CRLS1	Nucleus	ENSG00000088766	CRLS1	MIM	yes
ENSBTAG00000013545	MAVS	Nucleus	ENSG00000088888	MAVS	MOM	yes
ENSBTAG00000011103	SLC8B1	Nucleus	ENSG00000089060	SLC8B1	MIM	yes
ENSBTAG00000021168	SIRT4	Nucleus	ENSG00000089163	SIRT4	Matrix	yes
ENSBTAG00000005285	MRPS33	Nucleus	ENSG00000090263	MRPS33	Matrix	yes
ENSBTAG00000021759	NDUFB2	Nucleus	ENSG00000090266	NDUFB2	MIM	yes
ENSBTAG00000031764	ENSBTAG00000031764	Nucleus	ENSG00000090266	NDUFB2	MIM	yes
ENSBTAG00000020850	MUL1	Nucleus	ENSG00000090432	MUL1	MOM	yes
ENSBTAG00000016471	PDPR	Nucleus	ENSG00000090857	PDPR	Matrix	yes
ENSBTAG00000001908	DLD	Nucleus	ENSG00000091140	DLD	Matrix	yes
ENSBTAG00000021688	FH	Nucleus	ENSG00000091483	FH	Matrix	yes
ENSBTAG00000019516	COMT	Nucleus	ENSG00000093010	COMT	Membrane	yes
ENSBTAG00000003887	ECHDC1	Nucleus	ENSG00000093144	ECHDC1	unknown	yes
ENSBTAG00000001932	CRAT	Nucleus	ENSG00000095321	CRAT	MIM	yes
ENSBTAG00000025571	MRPS18A	Nucleus	ENSG00000096080	MRPS18A	Matrix	yes
ENSBTAG00000021202	ACOT7	Nucleus	ENSG00000097021	ACOT7	Matrix	yes
ENSBTAG00000000550	ATP5F1D	Nucleus	ENSG00000099624	ATP5F1D	MIM	yes
ENSBTAG00000012634	NDUFB7	Nucleus	ENSG00000099795	NDUFB7	MIM	yes
ENSBTAG00000013623	TIMM13	Nucleus	ENSG00000099800	TIMM13	MIM	yes
ENSBTAG00000015051	POLRMT	Nucleus	ENSG00000099821	POLRMT	Matrix	yes
ENSBTAG00000020760	SNAP29	Nucleus	ENSG00000099940	SNAP29	IMS	yes
ENSBTAG00000013956	BCL2L13	Nucleus	ENSG00000099968	BCL2L13	MOM	yes
ENSBTAG00000047676	PRODH	Nucleus	ENSG00000100033	PRODH	MIM	yes
ENSBTAG00000008528	SLC25A1	Nucleus	ENSG00000100075	SLC25A1	MIM	yes
ENSBTAG00000008434	GCAT	Nucleus	ENSG00000100116	GCAT	unknown	yes
ENSBTAG00000015268	PICK1	Nucleus	ENSG00000100151	PICK1	unknown	yes
ENSBTAG00000015075	HSCB	Nucleus	ENSG00000100209	HSCB	Matrix	yes
ENSBTAG00000010157	TOMM22	Nucleus	ENSG00000100216	TOMM22	MOM	yes
ENSBTAG00000016516	CYB5R3	Nucleus	ENSG00000100243	CYB5R3	MOM	yes
ENSBTAG00000002413	MCAT	Nucleus	ENSG00000100294	MCAT	Matrix	yes
ENSBTAG00000018073	TSPO	Nucleus	ENSG00000100300	TSPO	MOM	yes
ENSBTAG00000017439	MIEF1	Nucleus	ENSG00000100335	MIEF1	MOM|Matrix	yes
ENSBTAG00000045957	SAMM50	Nucleus	ENSG00000100347	SAMM50	MOM	yes
ENSBTAG00000000014	TXN2	Nucleus	ENSG00000100348	TXN2	Matrix	yes
ENSBTAG00000006429	ACO2	Nucleus	ENSG00000100412	ACO2	Matrix	yes
ENSBTAG00000005595	TRMU	Nucleus	ENSG00000100416	TRMU	Matrix	yes
ENSBTAG00000004788	SDR39U1	Nucleus	ENSG00000100445	SDR39U1	unknown	yes
ENSBTAG00000002706	GSTZ1	Nucleus	ENSG00000100577	GSTZ1	Matrix	yes
ENSBTAG00000020480	SPTLC2	Nucleus	ENSG00000100596	SPTLC2	Membrane	yes
ENSBTAG00000008133	ALKBH1	Nucleus	ENSG00000100601	ALKBH1	Matrix	yes
ENSBTAG00000002745	APEX1	Nucleus	ENSG00000100823	APEX1	Matrix	yes
ENSBTAG00000011934	PCK2	Nucleus	ENSG00000100889	PCK2	Matrix	yes
ENSBTAG00000009682	PRORP	Nucleus	ENSG00000100890	PRORP	Matrix	yes
ENSBTAG00000030990	UQCC1	Nucleus	ENSG00000101019	UQCC1	MIM	yes
ENSBTAG00000021805	RAB5IF	Nucleus	ENSG00000101084	RAB5IF	MIM	yes
ENSBTAG00000004402	PRELID3B	Nucleus	ENSG00000101166	PRELID3B	IMS	yes
ENSBTAG00000014442	MTG2	Nucleus	ENSG00000101181	MTG2	Matrix	yes
ENSBTAG00000004302	NDUFAF5	Nucleus	ENSG00000101247	NDUFAF5	MIM	yes
ENSBTAG00000018813	IDH3B	Nucleus	ENSG00000101365	IDH3B	Matrix	yes
ENSBTAG00000018535	CDK5RAP1	Nucleus	ENSG00000101391	CDK5RAP1	Matrix	yes
ENSBTAG00000033360	ENSBTAG00000033360	Nucleus	ENSG00000101417	PXMP4	unknown	yes
ENSBTAG00000034032	ENSBTAG00000034032	Nucleus	ENSG00000101417	PXMP4	unknown	yes
ENSBTAG00000038738	PXMP4	Nucleus	ENSG00000101417	PXMP4	unknown	yes
ENSBTAG00000036297	RBFA	Nucleus	ENSG00000101546	RBFA	Matrix	yes
ENSBTAG00000021668	METTL4	Nucleus	ENSG00000101574	METTL4	Matrix	yes
ENSBTAG00000020551	ABCD1	Nucleus	ENSG00000101986	ABCD1	Membrane	yes
ENSBTAG00000016263	SLC25A14	Nucleus	ENSG00000102078	SLC25A14	MIM	yes
ENSBTAG00000007456	TAFAZZIN	Nucleus	ENSG00000102125	TAZ	IMS	yes
ENSBTAG00000037996	ARMCX3	Nucleus	ENSG00000102401	ARMCX3	MOM	yes
ENSBTAG00000015522	MRPS31	Nucleus	ENSG00000102738	MRPS31	Matrix	yes
ENSBTAG00000011647	SLC25A15	Nucleus	ENSG00000102743	SLC25A15	MIM	yes
ENSBTAG00000001133	VWA8	Nucleus	ENSG00000102763	VWA8	Matrix	yes
ENSBTAG00000008259	ACOD1	Nucleus	ENSG00000102794	ACOD1	Matrix	yes
ENSBTAG00000018559	LYRM1	Nucleus	ENSG00000102897	LYRM1	unknown	yes
ENSBTAG00000019887	DHODH	Nucleus	ENSG00000102967	DHODH	MIM	yes
ENSBTAG00000002412	CYB5B	Nucleus	ENSG00000103018	CYB5B	MOM	yes
ENSBTAG00000016552	NME3	Nucleus	ENSG00000103024	NME3	MOM	yes
ENSBTAG00000017009	CMC2	Nucleus	ENSG00000103121	CMC2	IMS	yes
ENSBTAG00000004248	MLYCD	Nucleus	ENSG00000103150	MLYCD	Matrix	yes
ENSBTAG00000018770	HSDL1	Nucleus	ENSG00000103160	HSDL1	unknown	yes
ENSBTAG00000016590	NME4	Nucleus	ENSG00000103202	NME4	MIM	yes
ENSBTAG00000045593	EARS2	Nucleus	ENSG00000103356	EARS2	Matrix	yes
ENSBTAG00000010013	DNAJA3	Nucleus	ENSG00000103423	DNAJA3	Matrix	yes
ENSBTAG00000045574	ENSBTAG00000045574	Nucleus	ENSG00000103423	DNAJA3	Matrix	yes
ENSBTAG00000010524	BCKDK	Nucleus	ENSG00000103507	BCKDK	Matrix	yes
ENSBTAG00000017373	LACTB	Nucleus	ENSG00000103642	LACTB	IMS	yes
ENSBTAG00000021630	MTFMT	Nucleus	ENSG00000103707	MTFMT	Matrix	yes
ENSBTAG00000019663	DECR1	Nucleus	ENSG00000104325	DECR1	Matrix	yes
ENSBTAG00000012608	GDAP1	Nucleus	ENSG00000104381	GDAP1	MOM	yes
ENSBTAG00000007115	GSR	Nucleus	ENSG00000104687	GSR	Matrix	yes
ENSBTAG00000012132	ENSBTAG00000012132	Nucleus	ENSG00000104765	BNIP3L	MOM	yes
ENSBTAG00000021307	BNIP3L	Nucleus	ENSG00000104765	BNIP3L	MOM	yes
ENSBTAG00000016313	ECH1	Nucleus	ENSG00000104823	ECH1	Matrix	yes
ENSBTAG00000001780	SARS2	Nucleus	ENSG00000104835	SARS2	Matrix	yes
ENSBTAG00000019325	TRMT1	Nucleus	ENSG00000104907	TRMT1	Matrix	yes
ENSBTAG00000013347	DMPK	Nucleus	ENSG00000104936	DMPK	MOM	yes
ENSBTAG00000015567	TIMM44	Nucleus	ENSG00000104980	TIMM44	MIM	yes
ENSBTAG00000010480	TIMM50	Nucleus	ENSG00000105197	TIMM50	MIM	yes
ENSBTAG00000009449	DMAC2	Nucleus	ENSG00000105341	DMAC2	MIM	yes
ENSBTAG00000016429	TMEM205	Nucleus	ENSG00000105518	TMEM205	Membrane	yes
ENSBTAG00000009172	BCAT2	Nucleus	ENSG00000105552	BCAT2	Matrix	yes
ENSBTAG00000016211	GCDH	Nucleus	ENSG00000105607	GCDH	Matrix	yes
ENSBTAG00000016264	FKBP8	Nucleus	ENSG00000105701	FKBP8	MOM	yes
ENSBTAG00000004379	ETHE1	Nucleus	ENSG00000105755	ETHE1	Matrix	yes
ENSBTAG00000032166	GTPBP10	Nucleus	ENSG00000105793	GTPBP10	Matrix	yes
ENSBTAG00000006876	PMPCB	Nucleus	ENSG00000105819	PMPCB	Matrix	yes
ENSBTAG00000006029	OGDH	Nucleus	ENSG00000105953	OGDH	Matrix	yes
ENSBTAG00000010931	SSBP1	Nucleus	ENSG00000106028	SSBP1	Matrix	yes
ENSBTAG00000001036	HIBADH	Nucleus	ENSG00000106049	HIBADH	Matrix	yes
ENSBTAG00000010339	ABHD11	Nucleus	ENSG00000106077	ABHD11	Matrix	yes
ENSBTAG00000018972	GARS1	Nucleus	ENSG00000106105	GARS1	Matrix	yes
ENSBTAG00000007354	ENSBTAG00000007354	Nucleus	ENSG00000106153	CHCHD2	IMS	yes
ENSBTAG00000040295	CHCHD2	Nucleus	ENSG00000106153	CHCHD2	IMS	yes
ENSBTAG00000020440	PTCD1	Nucleus	ENSG00000106246	PTCD1	Matrix	yes
ENSBTAG00000024723	CHCHD3	Nucleus	ENSG00000106554	CHCHD3	MIM	yes
ENSBTAG00000000991	MRPL32	Nucleus	ENSG00000106591	MRPL32	Matrix	yes
ENSBTAG00000012968	COA1	Nucleus	ENSG00000106603	COA1	MIM	yes
ENSBTAG00000007700	PHYH	Nucleus	ENSG00000107537	PHYH	Matrix	yes
ENSBTAG00000047869	ENSBTAG00000047869	Nucleus	ENSG00000107537	PHYH	Matrix	yes
ENSBTAG00000005807	MICU1	Nucleus	ENSG00000107745	MICU1	MIM	yes
ENSBTAG00000003296	TWNK	Nucleus	ENSG00000107815	TWNK	Matrix	yes
ENSBTAG00000005015	SFXN3	Nucleus	ENSG00000107819	SFXN3	MIM	yes
ENSBTAG00000004387	MTPAP	Nucleus	ENSG00000107951	MTPAP	Matrix	yes
ENSBTAG00000002685	PITRM1	Nucleus	ENSG00000107959	PITRM1	Matrix	yes
ENSBTAG00000003546	TFAM	Nucleus	ENSG00000108064	TFAM	Matrix	yes
ENSBTAG00000016711	PPIF	Nucleus	ENSG00000108179	PPIF	Matrix	yes
ENSBTAG00000012259	PNPO	Nucleus	ENSG00000108439	PNPO	Matrix	yes
ENSBTAG00000004910	SLC25A11	Nucleus	ENSG00000108528	SLC25A11	MIM	yes
ENSBTAG00000012739	C1QBP	Nucleus	ENSG00000108561	C1QBP	Matrix	yes
ENSBTAG00000003439	AKAP10	Nucleus	ENSG00000108599	AKAP10	MOM	yes
ENSBTAG00000021720	MRPL27	Nucleus	ENSG00000108826	MRPL27	Matrix	yes
ENSBTAG00000010559	DHRS7B	Nucleus	ENSG00000109016	DHRS7B	Membrane	yes
ENSBTAG00000010611	OCIAD1	Nucleus	ENSG00000109180	OCIAD1	MOM	yes
ENSBTAG00000025383	ENSBTAG00000025383	Nucleus	ENSG00000109390	NDUFC1	MIM	yes
ENSBTAG00000039582	NDUFC1	Nucleus	ENSG00000109390	NDUFC1	MIM	yes
ENSBTAG00000004647	UCP1	Nucleus	ENSG00000109424	UCP1	MIM	yes
ENSBTAG00000010181	GRPEL1	Nucleus	ENSG00000109519	GRPEL1	Matrix	yes
ENSBTAG00000010326	AADAT	Nucleus	ENSG00000109576	AADAT	Matrix	yes
ENSBTAG00000013419	HTATIP2	Nucleus	ENSG00000109854	HTATIP2	Membrane	yes
ENSBTAG00000018742	MTCH2	Nucleus	ENSG00000109919	MTCH2	MOM	yes
ENSBTAG00000016560	DNAJC4	Nucleus	ENSG00000110011	DNAJC4	Membrane	yes
ENSBTAG00000014122	FOXRED1	Nucleus	ENSG00000110074	FOXRED1	MIM	yes
ENSBTAG00000021999	CPT1A	Nucleus	ENSG00000110090	CPT1A	MOM	yes
ENSBTAG00000018261	PDHX	Nucleus	ENSG00000110435	PDHX	Matrix	yes
ENSBTAG00000008465	ACCS	Nucleus	ENSG00000110455	ACCS	unknown	yes
ENSBTAG00000018479	PTPMT1	Nucleus	ENSG00000110536	PTPMT1	MIM	yes
ENSBTAG00000012072	NDUFS8	Nucleus	ENSG00000110717	NDUFS8	MIM	yes
ENSBTAG00000015761	COQ5	Nucleus	ENSG00000110871	COQ5	MIM	yes
ENSBTAG00000013315	ATP5F1B	Nucleus	ENSG00000110955	ATP5F1B	MIM	yes
ENSBTAG00000016906	CYP27B1	Nucleus	ENSG00000111012	CYP27B1	MIM	yes
ENSBTAG00000018694	ACSS3	Nucleus	ENSG00000111058	ACSS3	Matrix	yes
ENSBTAG00000001164	ACAD10	Nucleus	ENSG00000111271	ACAD10	Matrix	yes
ENSBTAG00000008743	ALDH2	Nucleus	ENSG00000111275	ALDH2	Matrix	yes
ENSBTAG00000014729	MRPL51	Nucleus	ENSG00000111639	MRPL51	Matrix	yes
ENSBTAG00000002490	CHPT1	Nucleus	ENSG00000111666	CHPT1	MIM	yes
ENSBTAG00000006013	NT5DC3	Nucleus	ENSG00000111696	NT5DC3	Matrix	yes
ENSBTAG00000019603	LDHB	Nucleus	ENSG00000111716	LDHB	unknown	yes
ENSBTAG00000032217	ENSBTAG00000032217	Nucleus	ENSG00000111716	LDHB	unknown	yes
ENSBTAG00000008020	ENSBTAG00000008020	Nucleus	ENSG00000111775	COX6A1	MIM	yes
ENSBTAG00000012788	COX6A1	Nucleus	ENSG00000111775	COX6A1	MIM	yes
ENSBTAG00000005808	TMEM14C	Nucleus	ENSG00000111843	TMEM14C	MIM	yes
ENSBTAG00000021663	SMIM8	Nucleus	ENSG00000111850	SMIM8	MOM	yes
ENSBTAG00000001956	HINT3	Nucleus	ENSG00000111911	HINT3	unknown	yes
ENSBTAG00000009275	MTRF1L	Nucleus	ENSG00000112031	MTRF1L	Matrix	yes
ENSBTAG00000006523	SOD2	Nucleus	ENSG00000112096	SOD2	Matrix	yes
ENSBTAG00000001289	MRPL18	Nucleus	ENSG00000112110	MRPL18	Matrix	yes
ENSBTAG00000005729	FBXL4	Nucleus	ENSG00000112234	FBXL4	IMS	yes
ENSBTAG00000021902	ALDH5A1	Nucleus	ENSG00000112294	ALDH5A1	Matrix	yes
ENSBTAG00000016337	ACOT13	Nucleus	ENSG00000112304	ACOT13	Matrix	yes
ENSBTAG00000012752	MRPL2	Nucleus	ENSG00000112651	MRPL2	Matrix	yes
ENSBTAG00000005096	COX7A2	Nucleus	ENSG00000112695	COX7A2	MIM	yes
ENSBTAG00000006530	ENSBTAG00000006530	Nucleus	ENSG00000112695	COX7A2	MIM	yes
ENSBTAG00000025212	HARS2	Nucleus	ENSG00000112855	HARS2	Matrix	yes
ENSBTAG00000011885	NNT	Nucleus	ENSG00000112992	NNT	MIM	yes
ENSBTAG00000000084	MRPS30	Nucleus	ENSG00000112996	MRPS30	Matrix	yes
ENSBTAG00000011419	HSPA9	Nucleus	ENSG00000113013	HSPA9	Matrix	yes
ENSBTAG00000001962	MRPS27	Nucleus	ENSG00000113048	MRPS27	Matrix	yes
ENSBTAG00000010359	THG1L	Nucleus	ENSG00000113272	THG1L	Matrix	yes
ENSBTAG00000032848	GOLPH3	Nucleus	ENSG00000113384	GOLPH3	IMS	yes
ENSBTAG00000007690	AGXT2	Nucleus	ENSG00000113492	AGXT2	Matrix	yes
ENSBTAG00000019625	EHHADH	Nucleus	ENSG00000113790	EHHADH	unknown	yes
ENSBTAG00000012581	TIMMDC1	Nucleus	ENSG00000113845	TIMMDC1	MIM	yes
ENSBTAG00000004833	NIT2	Nucleus	ENSG00000114021	NIT2	unknown	yes
ENSBTAG00000011140	FAM162A	Nucleus	ENSG00000114023	FAM162A	MIM	yes
ENSBTAG00000007777	OGG1	Nucleus	ENSG00000114026	OGG1	Matrix	yes
ENSBTAG00000015221	PCCB	Nucleus	ENSG00000114054	PCCB	Matrix	yes
ENSBTAG00000015310	SLC25A36	Nucleus	ENSG00000114120	SLC25A36	MIM	yes
ENSBTAG00000030942	MRPL3	Nucleus	ENSG00000114686	MRPL3	Matrix	yes
ENSBTAG00000004120	HEMK1	Nucleus	ENSG00000114735	HEMK1	Matrix	yes
ENSBTAG00000012037	DGUOK	Nucleus	ENSG00000114956	DGUOK	Matrix	yes
ENSBTAG00000011553	FAHD2A	Nucleus	ENSG00000115042	FAHD2A	Matrix	yes
ENSBTAG00000009770	GPD2	Nucleus	ENSG00000115159	GPD2	MIM	yes
ENSBTAG00000018269	MPV17	Nucleus	ENSG00000115204	MPV17	MIM	yes
ENSBTAG00000019419	NDUFS7	Nucleus	ENSG00000115286	NDUFS7	MIM	yes
ENSBTAG00000020124	HTRA2	Nucleus	ENSG00000115317	HTRA2	MIM	yes
ENSBTAG00000010579	ACADL	Nucleus	ENSG00000115361	ACADL	MIM	yes
ENSBTAG00000002557	MRPL19	Nucleus	ENSG00000115364	MRPL19	Matrix	yes
ENSBTAG00000014596	EFHD1	Nucleus	ENSG00000115468	EFHD1	MIM	yes
ENSBTAG00000004659	COQ10B	Nucleus	ENSG00000115520	COQ10B	MIM	yes
ENSBTAG00000012589	HSPE1	Nucleus	ENSG00000115541	HSPE1	Matrix	yes
ENSBTAG00000020607	ABCB6	Nucleus	ENSG00000115657	ABCB6	MOM	yes
ENSBTAG00000016762	SLC25A12	Nucleus	ENSG00000115840	SLC25A12	MIM	yes
ENSBTAG00000000705	COX7A2L	Nucleus	ENSG00000115944	COX7A2L	MIM	yes
ENSBTAG00000021961	SPR	Nucleus	ENSG00000116096	SPR	unknown	yes
ENSBTAG00000003746	SCP2	Nucleus	ENSG00000116171	SCP2	MIM	yes
ENSBTAG00000010715	MRPL37	Nucleus	ENSG00000116221	MRPL37	Matrix	yes
ENSBTAG00000020518	PARK7	Nucleus	ENSG00000116288	PARK7	MOM	yes
ENSBTAG00000017253	MECR	Nucleus	ENSG00000116353	MECR	Matrix	yes
ENSBTAG00000006441	ATP5PB	Nucleus	ENSG00000116459	ATP5PB	MIM	yes
ENSBTAG00000005314	MFN2	Nucleus	ENSG00000116688	MFN2	MOM	yes
ENSBTAG00000002478	AGMAT	Nucleus	ENSG00000116771	AGMAT	Matrix	yes
ENSBTAG00000003162	CRYZ	Nucleus	ENSG00000116791	CRYZ	Matrix	yes
ENSBTAG00000005064	WARS2	Nucleus	ENSG00000116874	WARS2	Matrix	yes
ENSBTAG00000000123	HAO2	Nucleus	ENSG00000116882	HAO2	unknown	yes
ENSBTAG00000024097	MRPS15	Nucleus	ENSG00000116898	MRPS15	Matrix	yes
ENSBTAG00000014439	KMO	Nucleus	ENSG00000117009	KMO	MOM	yes
ENSBTAG00000024240	ACADM	Nucleus	ENSG00000117054	ACADM	Matrix	yes
ENSBTAG00000008314	SDHB	Nucleus	ENSG00000117118	SDHB	MIM	yes
ENSBTAG00000021832	HMGCL	Nucleus	ENSG00000117305	HMGCL	Matrix	yes
ENSBTAG00000015891	NSUN4	Nucleus	ENSG00000117481	NSUN4	Matrix	yes
ENSBTAG00000009698	ABCD3	Nucleus	ENSG00000117528	ABCD3	Membrane	yes
ENSBTAG00000004855	PRDX6	Nucleus	ENSG00000117592	PRDX6	unknown	yes
ENSBTAG00000031464	ENSBTAG00000031464	Nucleus	ENSG00000117592	PRDX6	unknown	yes
ENSBTAG00000004358	DARS2	Nucleus	ENSG00000117593	DARS2	Matrix	yes
ENSBTAG00000021781	MTFR1L	Nucleus	ENSG00000117640	MTFR1L	unknown	yes
ENSBTAG00000016277	MTARC2	Nucleus	ENSG00000117791	MTARC2	MOM	yes
ENSBTAG00000016193	FASTKD2	Nucleus	ENSG00000118246	FASTKD2	Matrix	yes
ENSBTAG00000012760	NDUFB3	Nucleus	ENSG00000119013	NDUFB3	MIM	yes
ENSBTAG00000004295	NDUFA8	Nucleus	ENSG00000119421	NDUFA8	MIM	yes
ENSBTAG00000000250	HDHD3	Nucleus	ENSG00000119431	HDHD3	Matrix	yes
ENSBTAG00000031295	HSDL2	Nucleus	ENSG00000119471	HSDL2	Matrix	yes
ENSBTAG00000009788	ENSBTAG00000009788	Nucleus	ENSG00000119673	ACOT2	Matrix	yes
ENSBTAG00000046814	ACOT2	Nucleus	ENSG00000119673	ACOT2	Matrix	yes
ENSBTAG00000006463	DLST	Nucleus	ENSG00000119689	DLST	Matrix	yes
ENSBTAG00000018469	ALDH6A1	Nucleus	ENSG00000119711	ALDH6A1	MIM	yes
ENSBTAG00000020331	COQ6	Nucleus	ENSG00000119723	COQ6	MIM	yes
ENSBTAG00000019759	IDE	Nucleus	ENSG00000119912	IDE	Matrix	yes
ENSBTAG00000011917	GPAM	Nucleus	ENSG00000119927	GPAM	Membrane	yes
ENSBTAG00000009846	MTHFD1L	Nucleus	ENSG00000120254	MTHFD1L	Matrix	yes
ENSBTAG00000001109	MRPS14	Nucleus	ENSG00000120333	MRPS14	Matrix	yes
ENSBTAG00000012260	MTRF1	Nucleus	ENSG00000120662	MTRF1	Matrix	yes
ENSBTAG00000034785	DNAJC15	Nucleus	ENSG00000120675	DNAJC15	MIM	yes
ENSBTAG00000010144	MTERF2	Nucleus	ENSG00000120832	MTERF2	Matrix	yes
ENSBTAG00000015241	EPHX2	Nucleus	ENSG00000120915	EPHX2	unknown	yes
ENSBTAG00000004243	LYPLA1	Nucleus	ENSG00000120992	LYPLA1	unknown	yes
ENSBTAG00000047496	ENSBTAG00000047496	Nucleus	ENSG00000120992	LYPLA1	unknown	yes
ENSBTAG00000025320	AKAP1	Nucleus	ENSG00000121057	AKAP1	MOM	yes
ENSBTAG00000004864	CEP89	Nucleus	ENSG00000121289	CEP89	IMS	yes
ENSBTAG00000002910	ECHDC2	Nucleus	ENSG00000121310	ECHDC2	Matrix	yes
ENSBTAG00000020980	CAT	Nucleus	ENSG00000121691	CAT	IMS	yes
ENSBTAG00000014520	LIAS	Nucleus	ENSG00000121897	LIAS	Matrix	yes
ENSBTAG00000020530	MTIF3	Nucleus	ENSG00000122033	MTIF3	Matrix	yes
ENSBTAG00000000784	MTERF4	Nucleus	ENSG00000122085	MTERF4	Matrix	yes
ENSBTAG00000005688	MRPS2	Nucleus	ENSG00000122140	MRPS2	Matrix	yes
ENSBTAG00000011509	SERAC1	Nucleus	ENSG00000122335	SERAC1	MOM	yes
ENSBTAG00000021416	PRXL2A	Nucleus	ENSG00000122378	PRXL2A	Membrane	yes
ENSBTAG00000002477	MRM2	Nucleus	ENSG00000122687	MRM2	Matrix	yes
ENSBTAG00000014936	SLC25A51	Nucleus	ENSG00000122696	SLC25A51	MIM	yes
ENSBTAG00000003634	CISD1	Nucleus	ENSG00000122873	CISD1	MOM	yes
ENSBTAG00000023054	SLC25A16	Nucleus	ENSG00000122912	SLC25A16	MIM	yes
ENSBTAG00000007484	ACADS	Nucleus	ENSG00000122971	ACADS	Matrix	yes
ENSBTAG00000011258	ACOT9	Nucleus	ENSG00000123130	ACOT9	MIM	yes
ENSBTAG00000006165	PRDX4	Nucleus	ENSG00000123131	PRDX4	IMS	yes
ENSBTAG00000016903	NLN	Nucleus	ENSG00000123213	NLN	Matrix	yes
ENSBTAG00000016912	TSFM	Nucleus	ENSG00000123297	TSFM	Matrix	yes
ENSBTAG00000004510	SARDH	Nucleus	ENSG00000123453	SARDH	Matrix	yes
ENSBTAG00000000094	ATPAF1	Nucleus	ENSG00000123472	ATPAF1	Matrix	yes
ENSBTAG00000003174	NDUFAF4	Nucleus	ENSG00000123545	NDUFAF4	MIM	yes
ENSBTAG00000016430	METTL8	Nucleus	ENSG00000123600	METTL8	Matrix	yes
ENSBTAG00000019462	COQ8B	Nucleus	ENSG00000123815	COQ8B	MIM	yes
ENSBTAG00000013007	FAM210B	Nucleus	ENSG00000124098	FAM210B	MIM	yes
ENSBTAG00000039208	ATP5F1E	Nucleus	ENSG00000124172	ATP5F1E	MIM	yes
ENSBTAG00000009400	FASTKD3	Nucleus	ENSG00000124279	FASTKD3	Matrix	yes
ENSBTAG00000035247	MCEE	Nucleus	ENSG00000124370	MCEE	Matrix	yes
ENSBTAG00000014904	SIRT5	Nucleus	ENSG00000124523	SIRT5	Matrix	yes
ENSBTAG00000004979	MRS2	Nucleus	ENSG00000124532	MRS2	MIM	yes
ENSBTAG00000013722	AARS2	Nucleus	ENSG00000124608	AARS2	Matrix	yes
ENSBTAG00000010449	MOCS1	Nucleus	ENSG00000124615	MOCS1	Matrix	yes
ENSBTAG00000007172	GOT2	Nucleus	ENSG00000125166	GOT2	MIM	yes
ENSBTAG00000004165	CLYBL	Nucleus	ENSG00000125246	CLYBL	Matrix	yes
ENSBTAG00000006033	NDUFA1	Nucleus	ENSG00000125356	NDUFA1	MIM	yes
ENSBTAG00000015202	DMAC2L	Nucleus	ENSG00000125375	DMAC2L	MIM	yes
ENSBTAG00000018808	SLC25A35	Nucleus	ENSG00000125434	SLC25A35	MIM	yes
ENSBTAG00000016133	MRPS7	Nucleus	ENSG00000125445	MRPS7	Matrix	yes
ENSBTAG00000000202	SLC25A19	Nucleus	ENSG00000125454	SLC25A19	MIM	yes
ENSBTAG00000003491	SLC25A23	Nucleus	ENSG00000125648	SLC25A23	MIM	yes
ENSBTAG00000025540	ALKBH7	Nucleus	ENSG00000125652	ALKBH7	Matrix	yes
ENSBTAG00000014712	CLPP	Nucleus	ENSG00000125656	CLPP	Matrix	yes
ENSBTAG00000019605	OPA3	Nucleus	ENSG00000125741	OPA3	MOM	yes
ENSBTAG00000007920	PANK2	Nucleus	ENSG00000125779	PANK2	IMS	yes
ENSBTAG00000003425	MGME1	Nucleus	ENSG00000125871	MGME1	Matrix	yes
ENSBTAG00000000825	MRPS26	Nucleus	ENSG00000125901	MRPS26	Matrix	yes
ENSBTAG00000027361	ROMO1	Nucleus	ENSG00000125995	ROMO1	MIM	yes
ENSBTAG00000023487	ENSBTAG00000023487	Nucleus	ENSG00000126267	COX6B1	MIM	yes
ENSBTAG00000026650	ENSBTAG00000026650	Nucleus	ENSG00000126267	COX6B1	MIM	yes
ENSBTAG00000008648	PRDX5	Nucleus	ENSG00000126432	PRDX5	Matrix	yes
ENSBTAG00000020109	TRAP1	Nucleus	ENSG00000126602	TRAP1	Matrix	yes
ENSBTAG00000018496	TIMM17B	Nucleus	ENSG00000126768	TIMM17B	MIM	yes
ENSBTAG00000011796	TRMT5	Nucleus	ENSG00000126814	TRMT5	Matrix	yes
ENSBTAG00000010001	RHOT1	Nucleus	ENSG00000126858	RHOT1	MOM	yes
ENSBTAG00000026139	ARMCX1	Nucleus	ENSG00000126947	ARMCX1	MOM	yes
ENSBTAG00000022292	TIMM8A	Nucleus	ENSG00000126953	TIMM8A	MIM	yes
ENSBTAG00000039440	ENSBTAG00000039440	Nucleus	ENSG00000127184	COX7C	MIM	yes
ENSBTAG00000039555	ENSBTAG00000039555	Nucleus	ENSG00000127184	COX7C	MIM	yes
ENSBTAG00000040564	ENSBTAG00000040564	Nucleus	ENSG00000127184	COX7C	MIM	yes
ENSBTAG00000008692	UQCR11	Nucleus	ENSG00000127540	UQCR11	MIM	yes
ENSBTAG00000017631	GFER	Nucleus	ENSG00000127554	GFER	IMS	yes
ENSBTAG00000003936	PNKD	Nucleus	ENSG00000127838	PNKD	MIM	yes
ENSBTAG00000017710	ECHS1	Nucleus	ENSG00000127884	ECHS1	Matrix	yes
ENSBTAG00000009461	STYXL1	Nucleus	ENSG00000127952	STYXL1	Matrix	yes
ENSBTAG00000045617	MTERF1	Nucleus	ENSG00000127989	MTERF1	Matrix	yes
ENSBTAG00000010577	PAICS	Nucleus	ENSG00000128050	PAICS	Matrix	yes
ENSBTAG00000030648	MPST	Nucleus	ENSG00000128309	MPST	MIM	yes
ENSBTAG00000030650	TST	Nucleus	ENSG00000128311	TST	Matrix	yes
ENSBTAG00000009334	NDUFA5	Nucleus	ENSG00000128609	NDUFA5	MIM	yes
ENSBTAG00000001782	MRPS12	Nucleus	ENSG00000128626	MRPS12	Matrix	yes
ENSBTAG00000006693	MTX2	Nucleus	ENSG00000128654	MTX2	MOM	yes
ENSBTAG00000012557	OSGEPL1	Nucleus	ENSG00000128694	OSGEPL1	Matrix	yes
ENSBTAG00000004409	IVD	Nucleus	ENSG00000128928	IVD	Matrix	yes
ENSBTAG00000011998	DUT	Nucleus	ENSG00000128951	DUT	Matrix	yes
ENSBTAG00000019692	BCL2L2	Nucleus	ENSG00000129473	BCL2L2	MOM	yes
ENSBTAG00000015049	ECSIT	Nucleus	ENSG00000130159	ECSIT	MIM	yes
ENSBTAG00000001781	TOMM40	Nucleus	ENSG00000130204	TOMM40	MOM	yes
ENSBTAG00000004200	GTPBP3	Nucleus	ENSG00000130299	GTPBP3	Matrix	yes
ENSBTAG00000014579	MRPL34	Nucleus	ENSG00000130312	MRPL34	Matrix	yes
ENSBTAG00000017554	RTN4IP1	Nucleus	ENSG00000130347	RTN4IP1	Matrix	yes
ENSBTAG00000017557	QRSL1	Nucleus	ENSG00000130348	QRSL1	Matrix	yes
ENSBTAG00000021398	MTRES1	Nucleus	ENSG00000130349	MTRES1	Matrix	yes
ENSBTAG00000003279	NDUFA10	Nucleus	ENSG00000130414	NDUFA10	MIM	yes
ENSBTAG00000006342	ATP5IF1	Nucleus	ENSG00000130770	ATP5IF1	Matrix	yes
ENSBTAG00000048231	ENSBTAG00000048231	Nucleus	ENSG00000130770	ATP5IF1	Matrix	yes
ENSBTAG00000020503	MTRFR	Nucleus	ENSG00000130921	C12orf65	Matrix	yes
ENSBTAG00000016171	COX4I2	Nucleus	ENSG00000131055	COX4I2	MIM	yes
ENSBTAG00000016079	COX4I1	Nucleus	ENSG00000131143	COX4I1	MIM	yes
ENSBTAG00000030735	ENSBTAG00000030735	Nucleus	ENSG00000131174	COX7B	MIM	yes
ENSBTAG00000037415	ENSBTAG00000037415	Nucleus	ENSG00000131174	COX7B	MIM	yes
ENSBTAG00000047768	COX7B	Nucleus	ENSG00000131174	COX7B	MIM	yes
ENSBTAG00000011028	ABCB7	Nucleus	ENSG00000131269	ABCB7	MIM	yes
ENSBTAG00000013723	MRPS25	Nucleus	ENSG00000131368	MRPS25	Matrix	yes
ENSBTAG00000016740	ACLY	Nucleus	ENSG00000131473	ACLY	Matrix	yes
ENSBTAG00000009274	ENSBTAG00000009274	Nucleus	ENSG00000131495	NDUFA2	MIM	yes
ENSBTAG00000015041	NDUFA2	Nucleus	ENSG00000131495	NDUFA2	MIM	yes
ENSBTAG00000047836	ENSBTAG00000047836	Nucleus	ENSG00000131495	NDUFA2	MIM	yes
ENSBTAG00000001003	CKMT2	Nucleus	ENSG00000131730	CKMT2	MIM	yes
ENSBTAG00000008372	PEX11B	Nucleus	ENSG00000131779	PEX11B	Membrane	yes
ENSBTAG00000019852	PDHA1	Nucleus	ENSG00000131828	PDHA1	Matrix	yes
ENSBTAG00000044160	MCCC2	Nucleus	ENSG00000131844	MCCC2	Matrix	yes
ENSBTAG00000015833	DHX30	Nucleus	ENSG00000132153	DHX30	Matrix	yes
ENSBTAG00000003567	TIMM10B	Nucleus	ENSG00000132286	TIMM10B	MIM	yes
ENSBTAG00000006482	PTCD3	Nucleus	ENSG00000132300	PTCD3	Matrix	yes
ENSBTAG00000003307	IMMT	Nucleus	ENSG00000132305	IMMT	MIM	yes
ENSBTAG00000004823	MRPL35	Nucleus	ENSG00000132313	MRPL35	Matrix	yes
ENSBTAG00000019729	COQ3	Nucleus	ENSG00000132423	COQ3	MIM	yes
ENSBTAG00000008577	GRSF1	Nucleus	ENSG00000132463	GRSF1	Matrix	yes
ENSBTAG00000012595	RIDA	Nucleus	ENSG00000132541	RIDA	Matrix	yes
ENSBTAG00000030230	ENSBTAG00000030230	Nucleus	ENSG00000132541	RIDA	Matrix	yes
ENSBTAG00000015639	ERAL1	Nucleus	ENSG00000132591	ERAL1	Matrix	yes
ENSBTAG00000001199	DAP3	Nucleus	ENSG00000132676	DAP3	Matrix	yes
ENSBTAG00000011242	MUTYH	Nucleus	ENSG00000132781	MUTYH	Matrix	yes
ENSBTAG00000002110	DMGDH	Nucleus	ENSG00000132837	DMGDH	Matrix	yes
ENSBTAG00000002472	CASP9	Nucleus	ENSG00000132906	CASP9	IMS	yes
ENSBTAG00000021780	SCO1	Nucleus	ENSG00000133028	SCO1	MIM	yes
ENSBTAG00000017181	MACROD1	Nucleus	ENSG00000133315	MACROD1	Matrix	yes
ENSBTAG00000020484	ADCK2	Nucleus	ENSG00000133597	ADCK2	MIM	yes
ENSBTAG00000006978	HSD17B4	Nucleus	ENSG00000133835	HSD17B4	unknown	yes
ENSBTAG00000030595	COX16	Nucleus	ENSG00000133983	COX16	MIM	yes
ENSBTAG00000011045	MRPS36	Nucleus	ENSG00000134056	MRPS36	Matrix	yes
ENSBTAG00000003898	HMGCS2	Nucleus	ENSG00000134240	HMGCS2	Matrix	yes
ENSBTAG00000010542	SPIRE1	Nucleus	ENSG00000134278	SPIRE1	MOM	yes
ENSBTAG00000019979	CMPK2	Nucleus	ENSG00000134326	CMPK2	Matrix	yes
ENSBTAG00000047059	TIMM17A	Nucleus	ENSG00000134375	TIMM17A	MIM	yes
ENSBTAG00000012377	ECHDC3	Nucleus	ENSG00000134463	ECHDC3	Matrix	yes
ENSBTAG00000024701	TIMM10	Nucleus	ENSG00000134809	TIMM10	MIM	yes
ENSBTAG00000011471	CARS2	Nucleus	ENSG00000134905	CARS2	Matrix	yes
ENSBTAG00000019345	RFK	Nucleus	ENSG00000135002	RFK	Matrix	yes
ENSBTAG00000019845	USP30	Nucleus	ENSG00000135093	USP30	MOM	yes
ENSBTAG00000024387	PNPLA8	Nucleus	ENSG00000135241	PNPLA8	MIM	yes
ENSBTAG00000016839	MTO1	Nucleus	ENSG00000135297	MTO1	Matrix	yes
ENSBTAG00000009284	GLS2	Nucleus	ENSG00000135423	GLS2	Matrix	yes
ENSBTAG00000011918	BLOC1S1	Nucleus	ENSG00000135441	BLOC1S1	unknown	yes
ENSBTAG00000047849	ENSBTAG00000047849	Nucleus	ENSG00000135441	BLOC1S1	unknown	yes
ENSBTAG00000004367	COQ10A	Nucleus	ENSG00000135469	COQ10A	MIM	yes
ENSBTAG00000014592	AFG1L	Nucleus	ENSG00000135537	AFG1L	MIM	yes
ENSBTAG00000017053	ABCB10	Nucleus	ENSG00000135776	ABCB10	MIM	yes
ENSBTAG00000011514	MRPL44	Nucleus	ENSG00000135900	MRPL44	Matrix	yes
ENSBTAG00000013489	CYP27A1	Nucleus	ENSG00000135929	CYP27A1	MIM	yes
ENSBTAG00000014274	ENSBTAG00000014274	Nucleus	ENSG00000135940	COX5B	MIM	yes
ENSBTAG00000006150	MRPS9	Nucleus	ENSG00000135972	MRPS9	Matrix	yes
ENSBTAG00000011787	ISCU	Nucleus	ENSG00000136003	ISCU	Matrix	yes
ENSBTAG00000006326	ALDH1L2	Nucleus	ENSG00000136010	ALDH1L2	Matrix	yes
ENSBTAG00000006759	SUCLA2	Nucleus	ENSG00000136143	SUCLA2	Matrix	yes
ENSBTAG00000010504	TBRG4	Nucleus	ENSG00000136270	TBRG4	Matrix	yes
ENSBTAG00000017102	ENSBTAG00000017102	Nucleus	ENSG00000136371	MTHFS	Matrix	yes
ENSBTAG00000020023	MTHFS	Nucleus	ENSG00000136371	MTHFS	Matrix	yes
ENSBTAG00000021303	RSAD1	Nucleus	ENSG00000136444	RSAD1	MIM	yes
ENSBTAG00000009885	TACO1	Nucleus	ENSG00000136463	TACO1	Matrix	yes
ENSBTAG00000002463	NDUFB5	Nucleus	ENSG00000136521	NDUFB5	MIM	yes
ENSBTAG00000002462	MRPL47	Nucleus	ENSG00000136522	MRPL47	Matrix	yes
ENSBTAG00000016445	YME1L1	Nucleus	ENSG00000136758	YME1L1	MIM	yes
ENSBTAG00000008016	STX17	Nucleus	ENSG00000136874	STX17	MOM	yes
ENSBTAG00000008994	FPGS	Nucleus	ENSG00000136877	FPGS	Matrix	yes
ENSBTAG00000008962	MRPL50	Nucleus	ENSG00000136897	MRPL50	Matrix	yes
ENSBTAG00000019299	GRHPR	Nucleus	ENSG00000137106	GRHPR	Matrix	yes
ENSBTAG00000020385	ALDH1B1	Nucleus	ENSG00000137124	ALDH1B1	Matrix	yes
ENSBTAG00000011444	HINT2	Nucleus	ENSG00000137133	HINT2	Matrix	yes
ENSBTAG00000006379	BPHL	Nucleus	ENSG00000137274	BPHL	Matrix	yes
ENSBTAG00000033453	MTCH1	Nucleus	ENSG00000137409	MTCH1	MOM	yes
ENSBTAG00000010698	VARS2	Nucleus	ENSG00000137411	VARS2	Matrix	yes
ENSBTAG00000002599	MGARP	Nucleus	ENSG00000137463	MGARP	Membrane	yes
ENSBTAG00000007479	CCDC90B	Nucleus	ENSG00000137500	CCDC90B	MIM	yes
ENSBTAG00000039943	NARS2	Nucleus	ENSG00000137513	NARS2	Matrix	yes
ENSBTAG00000001174	MRPL15	Nucleus	ENSG00000137547	MRPL15	Matrix	yes
ENSBTAG00000035005	ENSBTAG00000035005	Nucleus	ENSG00000137547	MRPL15	Matrix	yes
ENSBTAG00000011793	FDX1	Nucleus	ENSG00000137714	FDX1	Matrix	yes
ENSBTAG00000010365	SQOR	Nucleus	ENSG00000137767	SQOR	MIM	yes
ENSBTAG00000010778	NDUFAF1	Nucleus	ENSG00000137806	NDUFAF1	MIM	yes
ENSBTAG00000002921	RMDN3	Nucleus	ENSG00000137824	RMDN3	MOM	yes
ENSBTAG00000033967	ENSBTAG00000033967	Nucleus	ENSG00000137875	BCL2L10	MOM	yes
ENSBTAG00000000505	KYAT3	Nucleus	ENSG00000137944	KYAT3	Matrix	yes
ENSBTAG00000006320	DBT	Nucleus	ENSG00000137992	DBT	Matrix	yes
ENSBTAG00000010083	HADHB	Nucleus	ENSG00000138029	HADHB	MIM	yes
ENSBTAG00000008909	PNPT1	Nucleus	ENSG00000138035	PNPT1	Matrix|IMS	yes
ENSBTAG00000017429	PREPL	Nucleus	ENSG00000138078	PREPL	Matrix	yes
ENSBTAG00000016368	LRPPRC	Nucleus	ENSG00000138095	LRPPRC	Matrix	yes
ENSBTAG00000000806	ATAD1	Nucleus	ENSG00000138138	ATAD1	MOM	yes
ENSBTAG00000002620	DNA2	Nucleus	ENSG00000138346	DNA2	Matrix	yes
ENSBTAG00000026008	METTL5	Nucleus	ENSG00000138382	METTL5	Matrix	yes
ENSBTAG00000010743	FASTKD1	Nucleus	ENSG00000138399	FASTKD1	Matrix	yes
ENSBTAG00000002182	COX17	Nucleus	ENSG00000138495	COX17	IMS	yes
ENSBTAG00000002428	PPA2	Nucleus	ENSG00000138777	PPA2	Matrix	yes
ENSBTAG00000002049	HADH	Nucleus	ENSG00000138796	HADH	Matrix	yes
ENSBTAG00000039406	ENSBTAG00000039406	Nucleus	ENSG00000138796	HADH	Matrix	yes
ENSBTAG00000011399	YARS2	Nucleus	ENSG00000139131	YARS2	Matrix	yes
ENSBTAG00000000877	ETFBKMT	Nucleus	ENSG00000139160	ETFBKMT	Matrix	yes
ENSBTAG00000005465	NDUFA9	Nucleus	ENSG00000139180	NDUFA9	MIM	yes
ENSBTAG00000008945	SDSL	Nucleus	ENSG00000139410	SDSL	unknown	yes
ENSBTAG00000005178	MMAB	Nucleus	ENSG00000139428	MMAB	Matrix	yes
ENSBTAG00000046495	ENSBTAG00000046495	Nucleus	ENSG00000139428	MMAB	Matrix	yes
ENSBTAG00000006160	SUOX	Nucleus	ENSG00000139531	SUOX	IMS	yes
ENSBTAG00000020177	MYG1	Nucleus	ENSG00000139637	MYG1	Matrix	yes
ENSBTAG00000008384	SLC25A47	Nucleus	ENSG00000140107	SLC25A47	MIM	yes
ENSBTAG00000012490	ETFA	Nucleus	ENSG00000140374	ETFA	Matrix	yes
ENSBTAG00000000735	BCL2A1	Nucleus	ENSG00000140379	BCL2A1	MOM	yes
ENSBTAG00000007638	PIF1	Nucleus	ENSG00000140451	PIF1	Matrix	yes
ENSBTAG00000006934	CYP11A1	Nucleus	ENSG00000140459	CYP11A1	MIM	yes
ENSBTAG00000009098	POLG	Nucleus	ENSG00000140521	POLG	Matrix	yes
ENSBTAG00000021651	UQCRC2	Nucleus	ENSG00000140740	UQCRC2	MIM	yes
ENSBTAG00000031913	ENSBTAG00000031913	Nucleus	ENSG00000140740	UQCRC2	MIM	yes
ENSBTAG00000034662	ENSBTAG00000034662	Nucleus	ENSG00000140740	UQCRC2	MIM	yes
ENSBTAG00000006795	GCSH	Nucleus	ENSG00000140905	GCSH	Matrix	yes
ENSBTAG00000023860	ENSBTAG00000023860	Nucleus	ENSG00000140905	GCSH	Matrix	yes
ENSBTAG00000030841	ENSBTAG00000030841	Nucleus	ENSG00000140905	GCSH	Matrix	yes
ENSBTAG00000031076	ENSBTAG00000031076	Nucleus	ENSG00000140905	GCSH	Matrix	yes
ENSBTAG00000046345	ENSBTAG00000046345	Nucleus	ENSG00000140905	GCSH	Matrix	yes
ENSBTAG00000046978	ENSBTAG00000046978	Nucleus	ENSG00000140905	GCSH	Matrix	yes
ENSBTAG00000004551	RHOT2	Nucleus	ENSG00000140983	RHOT2	MOM	yes
ENSBTAG00000009534	NDUFB10	Nucleus	ENSG00000140990	NDUFB10	MIM	yes
ENSBTAG00000016710	PTRH2	Nucleus	ENSG00000141378	PTRH2	MOM	yes
ENSBTAG00000011250	AFG3L2	Nucleus	ENSG00000141385	AFG3L2	MIM	yes
ENSBTAG00000017983	PRELID3A	Nucleus	ENSG00000141391	PRELID3A	IMS	yes
ENSBTAG00000023259	OSBPL1A	Nucleus	ENSG00000141447	OSBPL1A	unknown	yes
ENSBTAG00000035726	ENSBTAG00000035726	Nucleus	ENSG00000141447	OSBPL1A	unknown	yes
ENSBTAG00000047098	ENSBTAG00000047098	Nucleus	ENSG00000141447	OSBPL1A	unknown	yes
ENSBTAG00000011454	FKBP10	Nucleus	ENSG00000141756	FKBP10	IMS	yes
ENSBTAG00000002044	SIRT3	Nucleus	ENSG00000142082	SIRT3	Matrix	yes
ENSBTAG00000018854	SOD1	Nucleus	ENSG00000142168	SOD1	IMS	yes
ENSBTAG00000027412	ENSBTAG00000027412	Nucleus	ENSG00000142168	SOD1	IMS	yes
ENSBTAG00000045893	TIMM29	Nucleus	ENSG00000142444	TIMM29	MIM	yes
ENSBTAG00000017852	ALDH9A1	Nucleus	ENSG00000143149	ALDH9A1	Matrix	yes
ENSBTAG00000020968	MPC2	Nucleus	ENSG00000143158	MPC2	MIM	yes
ENSBTAG00000010265	MGST3	Nucleus	ENSG00000143198	MGST3	MOM	yes
ENSBTAG00000001052	ADCY10	Nucleus	ENSG00000143199	ADCY10	Membrane	yes
ENSBTAG00000021894	PPOX	Nucleus	ENSG00000143224	PPOX	MIM	yes
ENSBTAG00000015853	SDHC	Nucleus	ENSG00000143252	SDHC	MIM	yes
ENSBTAG00000027962	ENSBTAG00000027962	Nucleus	ENSG00000143252	SDHC	MIM	yes
ENSBTAG00000001520	MRPL24	Nucleus	ENSG00000143314	MRPL24	Matrix	yes
ENSBTAG00000015534	LYPLAL1	Nucleus	ENSG00000143353	LYPLAL1	unknown	yes
ENSBTAG00000003799	TARS2	Nucleus	ENSG00000143374	TARS2	Matrix	yes
ENSBTAG00000015154	MCL1	Nucleus	ENSG00000143384	MCL1	MOM	yes
ENSBTAG00000031396	ENSBTAG00000031396	Nucleus	ENSG00000143384	MCL1	MOM	yes
ENSBTAG00000000797	MRPL9	Nucleus	ENSG00000143436	MRPL9	Matrix	yes
ENSBTAG00000014775	GUK1	Nucleus	ENSG00000143774	GUK1	Matrix	yes
ENSBTAG00000005835	PYCR2	Nucleus	ENSG00000143811	PYCR2	Matrix	yes
ENSBTAG00000008241	MRPS5	Nucleus	ENSG00000144029	MRPS5	Matrix	yes
ENSBTAG00000009058	TMEM177	Nucleus	ENSG00000144120	TMEM177	MIM	yes
ENSBTAG00000003965	LIPT1	Nucleus	ENSG00000144182	LIPT1	Matrix	yes
ENSBTAG00000003328	TAMM41	Nucleus	ENSG00000144559	TAMM41	MIM	yes
ENSBTAG00000031115	ENSBTAG00000031115	Nucleus	ENSG00000144559	TAMM41	MIM	yes
ENSBTAG00000022721	SLC25A38	Nucleus	ENSG00000144659	SLC25A38	MIM	yes
ENSBTAG00000037972	SLC25A26	Nucleus	ENSG00000144741	SLC25A26	MIM	yes
ENSBTAG00000004601	ABHD10	Nucleus	ENSG00000144827	ABHD10	Matrix	yes
ENSBTAG00000014470	ALDH1L1	Nucleus	ENSG00000144908	ALDH1L1	Matrix	yes
ENSBTAG00000002321	AMT	Nucleus	ENSG00000145020	AMT	Matrix	yes
ENSBTAG00000001839	OCIAD2	Nucleus	ENSG00000145247	OCIAD2	unknown	yes
ENSBTAG00000020541	PYURF	Nucleus	ENSG00000145337	PYURF	unknown	yes
ENSBTAG00000022013	CBR4	Nucleus	ENSG00000145439	CBR4	Matrix	yes
ENSBTAG00000009914	NDUFS6	Nucleus	ENSG00000145494	NDUFS6	MIM	yes
ENSBTAG00000018287	SLC25A48	Nucleus	ENSG00000145832	SLC25A48	MIM	yes
ENSBTAG00000018072	FARS2	Nucleus	ENSG00000145982	FARS2	Matrix	yes
ENSBTAG00000010735	HIGD2A	Nucleus	ENSG00000146066	HIGD2A	MIM	yes
ENSBTAG00000014272	MMUT	Nucleus	ENSG00000146085	MMUT	Matrix	yes
ENSBTAG00000016967	RARS2	Nucleus	ENSG00000146282	RARS2	Matrix	yes
ENSBTAG00000007799	MTFR2	Nucleus	ENSG00000146410	MTFR2	Membrane	yes
ENSBTAG00000009462	MDH2	Nucleus	ENSG00000146701	MDH2	Matrix	yes
ENSBTAG00000031598	NIPSNAP2	Nucleus	ENSG00000146729	NIPSNAP2	Matrix	yes
ENSBTAG00000019099	SLC25A37	Nucleus	ENSG00000147454	SLC25A37	MIM	yes
ENSBTAG00000001608	ENSBTAG00000001608	Nucleus	ENSG00000147465	STAR	MOM|IMS	yes
ENSBTAG00000033345	STAR	Nucleus	ENSG00000147465	STAR	MOM|IMS	yes
ENSBTAG00000011075	PLPBP	Nucleus	ENSG00000147471	PLPBP	Matrix	yes
ENSBTAG00000004476	ADHFE1	Nucleus	ENSG00000147576	ADHFE1	Matrix	yes
ENSBTAG00000001302	MRPS28	Nucleus	ENSG00000147586	MRPS28	Matrix	yes
ENSBTAG00000001808	LACTB2	Nucleus	ENSG00000147592	LACTB2	Matrix	yes
ENSBTAG00000020405	NDUFB9	Nucleus	ENSG00000147684	NDUFB9	MIM	yes
ENSBTAG00000047649	AUH	Nucleus	ENSG00000148090	AUH	Matrix	yes
ENSBTAG00000038375	STOM	Nucleus	ENSG00000148175	STOM	Membrane	yes
ENSBTAG00000018426	MRRF	Nucleus	ENSG00000148187	MRRF	Matrix	yes
ENSBTAG00000030384	SURF1	Nucleus	ENSG00000148290	SURF1	MIM	yes
ENSBTAG00000016218	PTGES2	Nucleus	ENSG00000148334	PTGES2	MIM	yes
ENSBTAG00000011912	SLC25A25	Nucleus	ENSG00000148339	SLC25A25	MIM	yes
ENSBTAG00000010653	MIGA2	Nucleus	ENSG00000148343	MIGA2	MOM	yes
ENSBTAG00000044112	MSRB2	Nucleus	ENSG00000148450	MSRB2	Matrix	yes
ENSBTAG00000006529	PDSS1	Nucleus	ENSG00000148459	PDSS1	MIM	yes
ENSBTAG00000007540	GLUD1	Nucleus	ENSG00000148672	GLUD1	Matrix	yes
ENSBTAG00000020304	MTG1	Nucleus	ENSG00000148824	MTG1	Matrix	yes
ENSBTAG00000000475	IMMP1L	Nucleus	ENSG00000148950	IMMP1L	MIM	yes
ENSBTAG00000038323	GLYAT	Nucleus	ENSG00000149124	GLYAT	Matrix	yes
ENSBTAG00000005075	MRPL49	Nucleus	ENSG00000149792	MRPL49	Matrix	yes
ENSBTAG00000017885	ATPSCKMT	Nucleus	ENSG00000150756	ATPSCKMT	MIM	yes
ENSBTAG00000010709	DLAT	Nucleus	ENSG00000150768	DLAT	Matrix	yes
ENSBTAG00000002000	TIMM8B	Nucleus	ENSG00000150779	TIMM8B	MIM	yes
ENSBTAG00000005998	NOCT	Nucleus	ENSG00000151014	NOCT	Matrix	yes
ENSBTAG00000007031	OXSM	Nucleus	ENSG00000151093	OXSM	Matrix	yes
ENSBTAG00000018188	NDUFC2	Nucleus	ENSG00000151366	NDUFC2	MIM	yes
ENSBTAG00000000246	ME3	Nucleus	ENSG00000151376	ME3	Matrix	yes
ENSBTAG00000044121	NUBPL	Nucleus	ENSG00000151413	NUBPL	Matrix	yes
ENSBTAG00000012826	SLC25A31	Nucleus	ENSG00000151475	SLC25A31	MIM	yes
ENSBTAG00000012937	ACAD8	Nucleus	ENSG00000151498	ACAD8	Matrix	yes
ENSBTAG00000040333	QDPR	Nucleus	ENSG00000151552	QDPR	Matrix	yes
ENSBTAG00000012800	MMAA	Nucleus	ENSG00000151611	MMAA	Matrix	yes
ENSBTAG00000004344	ACSL1	Nucleus	ENSG00000151726	ACSL1	MOM	yes
ENSBTAG00000013208	SLC25A4	Nucleus	ENSG00000151729	SLC25A4	MIM	yes
ENSBTAG00000000285	GUF1	Nucleus	ENSG00000151806	GUF1	Matrix	yes
ENSBTAG00000002507	ATP5F1A	Nucleus	ENSG00000152234	ATP5F1A	MIM	yes
ENSBTAG00000016836	PDK1	Nucleus	ENSG00000152256	PDK1	Matrix	yes
ENSBTAG00000011334	NADK2	Nucleus	ENSG00000152620	NADK2	Matrix	yes
ENSBTAG00000024105	BCL2L11	Nucleus	ENSG00000153094	BCL2L11	MOM	yes
ENSBTAG00000016302	SLC25A27	Nucleus	ENSG00000153291	SLC25A27	MIM	yes
ENSBTAG00000002866	RPIA	Nucleus	ENSG00000153574	RPIA	Matrix	yes
ENSBTAG00000021328	SPHKAP	Nucleus	ENSG00000153820	SPHKAP	MIM	yes
ENSBTAG00000027049	SDHAF4	Nucleus	ENSG00000154079	SDHAF4	Matrix	yes
ENSBTAG00000014302	TOMM70	Nucleus	ENSG00000154174	TOMM70	MOM	yes
ENSBTAG00000006896	ABCA9	Nucleus	ENSG00000154258	ABCA9	Membrane	yes
ENSBTAG00000002944	ATP5MC3	Nucleus	ENSG00000154518	ATP5MC3	MIM	yes
ENSBTAG00000019542	MRPL39	Nucleus	ENSG00000154719	MRPL39	Matrix	yes
ENSBTAG00000000605	ATP5PF	Nucleus	ENSG00000154723	ATP5PF	MIM	yes
ENSBTAG00000004891	OXNAD1	Nucleus	ENSG00000154814	OXNAD1	Matrix	yes
ENSBTAG00000004281	ACSS1	Nucleus	ENSG00000154930	ACSS1	MIM	yes
ENSBTAG00000021790	APOOL	Nucleus	ENSG00000155008	APOOL	MIM	yes
ENSBTAG00000004922	AGPAT5	Nucleus	ENSG00000155189	AGPAT5	MOM	yes
ENSBTAG00000012107	SLC25A28	Nucleus	ENSG00000155287	SLC25A28	MIM	yes
ENSBTAG00000009517	DBI	Nucleus	ENSG00000155368	DBI	unknown	yes
ENSBTAG00000014820	OXA1L	Nucleus	ENSG00000155463	OXA1L	MIM	yes
ENSBTAG00000013426	SETD9	Nucleus	ENSG00000155542	SETD9	Matrix	yes
ENSBTAG00000013224	RMND1	Nucleus	ENSG00000155906	RMND1	MIM	yes
ENSBTAG00000020468	MICU3	Nucleus	ENSG00000155970	MICU3	MIM	yes
ENSBTAG00000003876	MCU	Nucleus	ENSG00000156026	MCU	MIM	yes
ENSBTAG00000007570	NDUFAF6	Nucleus	ENSG00000156170	NDUFAF6	MIM	yes
ENSBTAG00000004321	SFXN2	Nucleus	ENSG00000156398	SFXN2	MIM	yes
ENSBTAG00000026886	ATP5MJ	Nucleus	ENSG00000156411	ATP5MPL	MIM	yes
ENSBTAG00000001521	UQCRB	Nucleus	ENSG00000156467	UQCRB	MIM	yes
ENSBTAG00000040590	ENSBTAG00000040590	Nucleus	ENSG00000156467	UQCRB	MIM	yes
ENSBTAG00000001522	MTERF3	Nucleus	ENSG00000156469	MTERF3	Matrix	yes
ENSBTAG00000001044	SUPV3L1	Nucleus	ENSG00000156502	SUPV3L1	Matrix	yes
ENSBTAG00000006838	AIFM1	Nucleus	ENSG00000156709	AIFM1	MIM	yes
ENSBTAG00000019521	COX6A2	Nucleus	ENSG00000156885	COX6A2	MIM	yes
ENSBTAG00000019403	MALSU1	Nucleus	ENSG00000156928	MALSU1	Matrix	yes
ENSBTAG00000047520	MPV17L	Nucleus	ENSG00000156968	MPV17L	MIM	yes
ENSBTAG00000007968	RPUSD3	Nucleus	ENSG00000156990	RPUSD3	Matrix	yes
ENSBTAG00000019305	EXOG	Nucleus	ENSG00000157036	EXOG	MIM	yes
ENSBTAG00000014649	CPT2	Nucleus	ENSG00000157184	CPT2	MIM	yes
ENSBTAG00000017665	DHRS4	Nucleus	ENSG00000157326	DHRS4	Matrix	yes
ENSBTAG00000010234	DHRS1	Nucleus	ENSG00000157379	DHRS1	MIM	yes
ENSBTAG00000024781	MRPL17	Nucleus	ENSG00000158042	MRPL17	Matrix	yes
ENSBTAG00000013178	ALAS2	Nucleus	ENSG00000158578	ALAS2	Matrix	yes
ENSBTAG00000020153	NIT1	Nucleus	ENSG00000158793	NIT1	Matrix	yes
ENSBTAG00000006084	PINK1	Nucleus	ENSG00000158828	PINK1	MOM	yes
ENSBTAG00000002203	NDUFS2	Nucleus	ENSG00000158864	NDUFS2	MIM	yes
ENSBTAG00000009213	TOMM40L	Nucleus	ENSG00000158882	TOMM40L	MOM	yes
ENSBTAG00000001832	MRPL10	Nucleus	ENSG00000159111	MRPL10	Matrix	yes
ENSBTAG00000018688	CBR3	Nucleus	ENSG00000159231	CBR3	Matrix	yes
ENSBTAG00000030335	ALDH4A1	Nucleus	ENSG00000159423	ALDH4A1	Matrix	yes
ENSBTAG00000004772	THEM4	Nucleus	ENSG00000159445	THEM4	MIM	yes
ENSBTAG00000030855	CHCHD6	Nucleus	ENSG00000159685	CHCHD6	MIM	yes
ENSBTAG00000021491	NDUFV3	Nucleus	ENSG00000160194	NDUFV3	MIM	yes
ENSBTAG00000007106	GATD3	Nucleus	ENSG00000160221	GATD3A	Matrix	yes
ENSBTAG00000030393	RDH13	Nucleus	ENSG00000160439	RDH13	MIM	yes
ENSBTAG00000007200	COX6B2	Nucleus	ENSG00000160471	COX6B2	MIM	yes
ENSBTAG00000000186	FLAD1	Nucleus	ENSG00000160688	FLAD1	Matrix	yes
ENSBTAG00000040569	NLRX1	Nucleus	ENSG00000160703	NLRX1	Matrix	yes
ENSBTAG00000003948	FDPS	Nucleus	ENSG00000160752	FDPS	MIM	yes
ENSBTAG00000009431	SLC25A44	Nucleus	ENSG00000160785	SLC25A44	MIM	yes
ENSBTAG00000000448	BDH1	Nucleus	ENSG00000161267	BDH1	MIM	yes
ENSBTAG00000014878	COX7A1	Nucleus	ENSG00000161281	COX7A1	MIM	yes
ENSBTAG00000006525	FDXR	Nucleus	ENSG00000161513	FDXR	Matrix	yes
ENSBTAG00000007107	TMEM143	Nucleus	ENSG00000161558	TMEM143	MIM	yes
ENSBTAG00000016249	NAGS	Nucleus	ENSG00000161653	NAGS	Matrix	yes
ENSBTAG00000001280	CLPB	Nucleus	ENSG00000162129	CLPB	IMS	yes
ENSBTAG00000008568	SLC25A45	Nucleus	ENSG00000162241	SLC25A45	MIM	yes
ENSBTAG00000002050	COA7	Nucleus	ENSG00000162377	COA7	IMS	yes
ENSBTAG00000039686	ACOT11	Nucleus	ENSG00000162390	ACOT11	Matrix	yes
ENSBTAG00000040313	PARS2	Nucleus	ENSG00000162396	PARS2	Matrix	yes
ENSBTAG00000020774	ENSBTAG00000020774	Nucleus	ENSG00000162433	AK4	Matrix	yes
ENSBTAG00000030674	AK4	Nucleus	ENSG00000162433	AK4	Matrix	yes
ENSBTAG00000018723	SLC25A34	Nucleus	ENSG00000162461	SLC25A34	MIM	yes
ENSBTAG00000017326	OMA1	Nucleus	ENSG00000162600	OMA1	MIM	yes
ENSBTAG00000017051	ACP6	Nucleus	ENSG00000162836	ACP6	IMS	yes
ENSBTAG00000000072	TFB2M	Nucleus	ENSG00000162851	TFB2M	Matrix	yes
ENSBTAG00000020721	MRPL55	Nucleus	ENSG00000162910	MRPL55	Matrix	yes
ENSBTAG00000019231	MAIP1	Nucleus	ENSG00000162972	MAIP1	Matrix	yes
ENSBTAG00000021880	COQ8A	Nucleus	ENSG00000163050	COQ8A	MIM	yes
ENSBTAG00000026250	PDHA2	Nucleus	ENSG00000163114	PDHA2	Matrix	yes
ENSBTAG00000018155	MRPS18C	Nucleus	ENSG00000163319	MRPS18C	Matrix	yes
ENSBTAG00000000404	NAXE	Nucleus	ENSG00000163382	NAXE	Matrix	yes
ENSBTAG00000015529	CHCHD4	Nucleus	ENSG00000163528	CHCHD4	IMS	yes
ENSBTAG00000006075	SUCLG1	Nucleus	ENSG00000163541	SUCLG1	Matrix	yes
ENSBTAG00000018054	FABP1	Nucleus	ENSG00000163586	FABP1	unknown	yes
ENSBTAG00000005394	COX18	Nucleus	ENSG00000163626	COX18	MIM	yes
ENSBTAG00000005754	PPM1K	Nucleus	ENSG00000163644	PPM1K	Matrix	yes
ENSBTAG00000043960	MTHFD2L	Nucleus	ENSG00000163738	MTHFD2L	Matrix	yes
ENSBTAG00000013413	CCDC51	Nucleus	ENSG00000164051	CCDC51	MIM	yes
ENSBTAG00000021607	NDUFAF2	Nucleus	ENSG00000164182	NDUFAF2	MIM	yes
ENSBTAG00000009667	SLC25A46	Nucleus	ENSG00000164209	SLC25A46	MOM	yes
ENSBTAG00000017835	C7H5orf63	Nucleus	ENSG00000164241	C5orf63	Matrix	yes
ENSBTAG00000003728	NDUFS4	Nucleus	ENSG00000164258	NDUFS4	MIM	yes
ENSBTAG00000019950	GRPEL2	Nucleus	ENSG00000164284	GRPEL2	Matrix	yes
ENSBTAG00000035293	ENSBTAG00000035293	Nucleus	ENSG00000164284	GRPEL2	Matrix	yes
ENSBTAG00000015874	CASP3	Nucleus	ENSG00000164305	CASP3	IMS	yes
ENSBTAG00000018863	PRIMPOL	Nucleus	ENSG00000164306	PRIMPOL	Matrix	yes
ENSBTAG00000015519	GFM2	Nucleus	ENSG00000164347	GFM2	Matrix	yes
ENSBTAG00000047780	CCDC127	Nucleus	ENSG00000164366	CCDC127	Membrane	yes
ENSBTAG00000019708	ACSL6	Nucleus	ENSG00000164398	ACSL6	MOM	yes
ENSBTAG00000009479	UQCRQ	Nucleus	ENSG00000164405	UQCRQ	MIM	yes
ENSBTAG00000014536	SFXN1	Nucleus	ENSG00000164466	SFXN1	MIM	yes
ENSBTAG00000021859	PDSS2	Nucleus	ENSG00000164494	PDSS2	MIM	yes
ENSBTAG00000008285	OXR1	Nucleus	ENSG00000164830	OXR1	MOM	yes
ENSBTAG00000011228	FASTK	Nucleus	ENSG00000164896	FASTK	MIM	yes
ENSBTAG00000009646	ALDH7A1	Nucleus	ENSG00000164904	ALDH7A1	Matrix	yes
ENSBTAG00000033902	SLC25A32	Nucleus	ENSG00000164933	SLC25A32	MIM	yes
ENSBTAG00000000199	PDP1	Nucleus	ENSG00000164951	PDP1	MIM	yes
ENSBTAG00000031793	NUDT2	Nucleus	ENSG00000164978	NUDT2	Matrix	yes
ENSBTAG00000022114	TMEM65	Nucleus	ENSG00000164983	TMEM65	MIM	yes
ENSBTAG00000006901	NIPSNAP3A	Nucleus	ENSG00000165028	NIPSNAP3B	Matrix	yes
ENSBTAG00000015444	LETM2	Nucleus	ENSG00000165046	LETM2	MIM	yes
ENSBTAG00000001306	FXN	Nucleus	ENSG00000165060	FXN	Matrix	yes
ENSBTAG00000005907	NDUFB6	Nucleus	ENSG00000165264	NDUFB6	MIM	yes
ENSBTAG00000011388	STOML2	Nucleus	ENSG00000165283	STOML2	MIM	yes
ENSBTAG00000015943	MICU2	Nucleus	ENSG00000165487	MICU2	MIM	yes
ENSBTAG00000020900	RPUSD4	Nucleus	ENSG00000165526	RPUSD4	Matrix	yes
ENSBTAG00000019509	NUDT5	Nucleus	ENSG00000165609	NUDT5	unknown	yes
ENSBTAG00000013930	ATP5F1C	Nucleus	ENSG00000165629	ATP5F1C	MIM	yes
ENSBTAG00000001858	ENSBTAG00000001858	Nucleus	ENSG00000165637	VDAC2	MOM	yes
ENSBTAG00000012975	VDAC2	Nucleus	ENSG00000165637	VDAC2	MOM	yes
ENSBTAG00000012977	COMTD1	Nucleus	ENSG00000165644	COMTD1	Membrane	yes
ENSBTAG00000008731	PRDX3	Nucleus	ENSG00000165672	PRDX3	Matrix	yes
ENSBTAG00000032829	GHITM	Nucleus	ENSG00000165678	GHITM	MIM	yes
ENSBTAG00000001353	PMPCA	Nucleus	ENSG00000165688	PMPCA	Matrix	yes
ENSBTAG00000016977	FUNDC2	Nucleus	ENSG00000165775	FUNDC2	MOM	yes
ENSBTAG00000006613	METTL17	Nucleus	ENSG00000165792	METTL17	Matrix	yes
ENSBTAG00000021956	ISCA2	Nucleus	ENSG00000165898	ISCA2	Matrix	yes
ENSBTAG00000014651	SPATA19	Nucleus	ENSG00000166118	SPATA19	unknown	yes
ENSBTAG00000002980	GPT2	Nucleus	ENSG00000166123	GPT2	Matrix	yes
ENSBTAG00000001423	ENSBTAG00000001423	Nucleus	ENSG00000166136	NDUFB8	MIM	yes
ENSBTAG00000007015	COX11	Nucleus	ENSG00000166260	COX11	MIM	yes
ENSBTAG00000000313	NUDT13	Nucleus	ENSG00000166321	NUDT13	Matrix	yes
ENSBTAG00000006227	IDH3A	Nucleus	ENSG00000166411	IDH3A	Matrix	yes
ENSBTAG00000005152	TK2	Nucleus	ENSG00000166548	TK2	Matrix	yes
ENSBTAG00000001417	ACSM1	Nucleus	ENSG00000166743	ACSM1	Matrix	yes
ENSBTAG00000006779	LDHD	Nucleus	ENSG00000166816	LDHD	MIM	yes
ENSBTAG00000008386	CLPX	Nucleus	ENSG00000166855	CLPX	Matrix	yes
ENSBTAG00000017543	ATP23	Nucleus	ENSG00000166896	ATP23	IMS	yes
ENSBTAG00000021188	MRPL16	Nucleus	ENSG00000166902	MRPL16	Matrix	yes
ENSBTAG00000004558	C10H15orf48	Nucleus	ENSG00000166920	C15orf48	Membrane	yes
ENSBTAG00000017120	PHB1	Nucleus	ENSG00000167085	PHB	MIM	yes
ENSBTAG00000021301	ACSF2	Nucleus	ENSG00000167107	ACSF2	Matrix	yes
ENSBTAG00000004663	TRUB2	Nucleus	ENSG00000167112	TRUB2	Matrix	yes
ENSBTAG00000004664	COQ4	Nucleus	ENSG00000167113	COQ4	MIM	yes
ENSBTAG00000012484	ENDOG	Nucleus	ENSG00000167136	ENDOG	IMS	yes
ENSBTAG00000021242	COQ7	Nucleus	ENSG00000167186	COQ7	MIM	yes
ENSBTAG00000014644	DUS2	Nucleus	ENSG00000167264	DUS2	Matrix	yes
ENSBTAG00000007332	ATP5MG	Nucleus	ENSG00000167283	ATP5MG	MIM	yes
ENSBTAG00000032057	ENSBTAG00000032057	Nucleus	ENSG00000167283	ATP5MG	MIM	yes
ENSBTAG00000032812	ENSBTAG00000032812	Nucleus	ENSG00000167283	ATP5MG	MIM	yes
ENSBTAG00000002863	ACAA2	Nucleus	ENSG00000167315	ACAA2	Matrix	yes
ENSBTAG00000019160	GLOD4	Nucleus	ENSG00000167699	GLOD4	Matrix	yes
ENSBTAG00000021776	NDUFV1	Nucleus	ENSG00000167792	NDUFV1	MIM	yes
ENSBTAG00000012062	PRDX2	Nucleus	ENSG00000167815	PRDX2	unknown	yes
ENSBTAG00000003303	MRPL58	Nucleus	ENSG00000167862	MRPL58	Matrix	yes
ENSBTAG00000021227	ATP5PD	Nucleus	ENSG00000167863	ATP5PD	MIM	yes
ENSBTAG00000009965	ECI1	Nucleus	ENSG00000167969	ECI1	Matrix	yes
ENSBTAG00000015266	SDHAF2	Nucleus	ENSG00000167985	SDHAF2	Matrix	yes
ENSBTAG00000021695	GLYCTK	Nucleus	ENSG00000168237	GLYCTK	Matrix	yes
ENSBTAG00000014784	NT5DC2	Nucleus	ENSG00000168268	NT5DC2	Matrix	yes
ENSBTAG00000015962	MMADHC	Nucleus	ENSG00000168288	MMADHC	Matrix	yes
ENSBTAG00000021724	PDHB	Nucleus	ENSG00000168291	PDHB	Matrix	yes
ENSBTAG00000015408	DTYMK	Nucleus	ENSG00000168393	DTYMK	Matrix	yes
ENSBTAG00000010232	NDUFS5	Nucleus	ENSG00000168653	NDUFS5	MIM	yes
ENSBTAG00000018893	AHCYL1	Nucleus	ENSG00000168710	AHCYL1	MOM	yes
ENSBTAG00000027795	GFM1	Nucleus	ENSG00000168827	GFM1	Matrix	yes
ENSBTAG00000020108	LETM1	Nucleus	ENSG00000168924	LETM1	MIM	yes
ENSBTAG00000021319	MFF	Nucleus	ENSG00000168958	MFF	MOM	yes
ENSBTAG00000026249	ENSBTAG00000026249	Nucleus	ENSG00000168958	MFF	MOM	yes
ENSBTAG00000017496	ATP5ME	Nucleus	ENSG00000169020	ATP5ME	MIM	yes
ENSBTAG00000047845	ENSBTAG00000047845	Nucleus	ENSG00000169020	ATP5ME	MIM	yes
ENSBTAG00000046786	UQCRFS1	Nucleus	ENSG00000169021	UQCRFS1	MIM	yes
ENSBTAG00000012205	CPT1C	Nucleus	ENSG00000169169	CPT1C	MOM	yes
ENSBTAG00000025425	RAB24	Nucleus	ENSG00000169228	RAB24	MOM	yes
ENSBTAG00000005009	PRELID1	Nucleus	ENSG00000169230	PRELID1	IMS	yes
ENSBTAG00000020418	CA5B	Nucleus	ENSG00000169239	CA5B	Matrix	yes
ENSBTAG00000003361	METTL15	Nucleus	ENSG00000169519	METTL15	Matrix	yes
ENSBTAG00000010959	HINT1	Nucleus	ENSG00000169567	HINT1	unknown	yes
ENSBTAG00000048002	ENSBTAG00000048002	Nucleus	ENSG00000169567	HINT1	unknown	yes
ENSBTAG00000000141	NFU1	Nucleus	ENSG00000169599	NFU1	Matrix	yes
ENSBTAG00000015980	FASN	Nucleus	ENSG00000169710	FASN	IMS	yes
ENSBTAG00000008747	DCXR	Nucleus	ENSG00000169738	DCXR	Matrix	yes
ENSBTAG00000007619	PUSL1	Nucleus	ENSG00000169972	PUSL1	Matrix	yes
ENSBTAG00000011354	NUDT9	Nucleus	ENSG00000170502	NUDT9	Matrix	yes
ENSBTAG00000014161	ARMC10	Nucleus	ENSG00000170632	ARMC10	MOM	yes
ENSBTAG00000007754	NDUFA3	Nucleus	ENSG00000170906	NDUFA3	MIM	yes
ENSBTAG00000008137	ENSBTAG00000008137	Nucleus	ENSG00000170906	NDUFA3	MIM	yes
ENSBTAG00000005695	NUDT6	Nucleus	ENSG00000170917	NUDT6	Matrix	yes
ENSBTAG00000010485	MFN1	Nucleus	ENSG00000171109	MFN1	MOM	yes
ENSBTAG00000000451	TMEM126A	Nucleus	ENSG00000171202	TMEM126A	MIM	yes
ENSBTAG00000020596	TMEM126B	Nucleus	ENSG00000171204	TMEM126B	MIM	yes
ENSBTAG00000016679	ETFDH	Nucleus	ENSG00000171503	ETFDH	MIM	yes
ENSBTAG00000006526	BCL2L1	Nucleus	ENSG00000171552	BCL2L1	MOM	yes
ENSBTAG00000045838	ENSBTAG00000045838	Nucleus	ENSG00000171552	BCL2L1	MOM	yes
ENSBTAG00000003177	SLC25A33	Nucleus	ENSG00000171612	SLC25A33	MIM	yes
ENSBTAG00000005586	GATM	Nucleus	ENSG00000171766	GATM	Matrix	yes
ENSBTAG00000019302	BCL2	Nucleus	ENSG00000171791	BCL2	MOM	yes
ENSBTAG00000016235	RNASEH1	Nucleus	ENSG00000171865	RNASEH1	Matrix	yes
ENSBTAG00000008801	ATPAF2	Nucleus	ENSG00000171953	ATPAF2	Matrix	yes
ENSBTAG00000003025	NME6	Nucleus	ENSG00000172113	NME6	Matrix	yes
ENSBTAG00000018386	TEFM	Nucleus	ENSG00000172171	TEFM	Matrix	yes
ENSBTAG00000006767	MRPL13	Nucleus	ENSG00000172172	MRPL13	Matrix	yes
ENSBTAG00000009541	SUCLG2	Nucleus	ENSG00000172340	SUCLG2	Matrix	yes
ENSBTAG00000045857	MCRIP2	Nucleus	ENSG00000172366	MCRIP2	unknown	yes
ENSBTAG00000005797	AGXT	Nucleus	ENSG00000172482	AGXT	Matrix	yes
ENSBTAG00000012654	CHCHD1	Nucleus	ENSG00000172586	CHCHD1	MIM	yes
ENSBTAG00000014822	MRPL52	Nucleus	ENSG00000172590	MRPL52	Matrix	yes
ENSBTAG00000046708	PDP2	Nucleus	ENSG00000172840	PDP2	Matrix	yes
ENSBTAG00000019075	METAP1D	Nucleus	ENSG00000172878	METAP1D	Matrix	yes
ENSBTAG00000006048	DCAKD	Nucleus	ENSG00000172992	DCAKD	Membrane	yes
ENSBTAG00000005744	COQ2	Nucleus	ENSG00000173085	COQ2	MIM	yes
ENSBTAG00000011064	ADCK5	Nucleus	ENSG00000173137	ADCK5	unknown	yes
ENSBTAG00000003315	MRPL57	Nucleus	ENSG00000173141	MRPL57	Matrix	yes
ENSBTAG00000014840	MTX1	Nucleus	ENSG00000173171	MTX1	MOM	yes
ENSBTAG00000038043	ABCD2	Nucleus	ENSG00000173208	ABCD2	Membrane	yes
ENSBTAG00000019700	PC	Nucleus	ENSG00000173599	PC	Matrix	yes
ENSBTAG00000009603	UQCRH	Nucleus	ENSG00000173660	UQCRH	MIM	yes
ENSBTAG00000009713	ATP5MK	Nucleus	ENSG00000173915	ATP5MD	MIM	yes
ENSBTAG00000030186	ENSBTAG00000030186	Nucleus	ENSG00000173915	ATP5MD	MIM	yes
ENSBTAG00000045783	ENSBTAG00000045783	Nucleus	ENSG00000173915	ATP5MD	MIM	yes
ENSBTAG00000016529	SLC25A30	Nucleus	ENSG00000174032	SLC25A30	MIM	yes
ENSBTAG00000044017	MSRB3	Nucleus	ENSG00000174099	MSRB3	unknown	yes
ENSBTAG00000033395	C25H16orf91	Nucleus	ENSG00000174109	C16orf91	IMS	yes
ENSBTAG00000024027	TRMT10C	Nucleus	ENSG00000174173	TRMT10C	Matrix	yes
ENSBTAG00000003702	ANGEL2	Nucleus	ENSG00000174606	ANGEL2	Matrix	yes
ENSBTAG00000019942	PABPC5	Nucleus	ENSG00000174740	PABPC5	Matrix	yes
ENSBTAG00000015563	PDE12	Nucleus	ENSG00000174840	PDE12	Matrix	yes
ENSBTAG00000019025	NDUFA11	Nucleus	ENSG00000174886	NDUFA11	MIM	yes
ENSBTAG00000001792	MICOS13	Nucleus	ENSG00000174917	MICOS13	MIM	yes
ENSBTAG00000005203	C1H3orf33	Nucleus	ENSG00000174928	C3orf33	Matrix	yes
ENSBTAG00000010151	CA5A	Nucleus	ENSG00000174990	CA5A	Matrix	yes
ENSBTAG00000047608	MRPS22	Nucleus	ENSG00000175110	MRPS22	Matrix	yes
ENSBTAG00000014460	PARL	Nucleus	ENSG00000175193	PARL	MIM	yes
ENSBTAG00000010672	PCCA	Nucleus	ENSG00000175198	PCCA	Matrix	yes
ENSBTAG00000008227	LIPT2	Nucleus	ENSG00000175536	LIPT2	Matrix	yes
ENSBTAG00000005259	UCP3	Nucleus	ENSG00000175564	UCP3	MIM	yes
ENSBTAG00000003692	UCP2	Nucleus	ENSG00000175567	UCP2	MIM	yes
ENSBTAG00000008347	MRPL48	Nucleus	ENSG00000175581	MRPL48	Matrix	yes
ENSBTAG00000032121	SUGCT	Nucleus	ENSG00000175600	SUGCT	Matrix	yes
ENSBTAG00000012920	TMEM70	Nucleus	ENSG00000175606	TMEM70	MIM	yes
ENSBTAG00000004874	AURKAIP1	Nucleus	ENSG00000175756	AURKAIP1	Matrix	yes
ENSBTAG00000032777	TOMM5	Nucleus	ENSG00000175768	TOMM5	MOM	yes
ENSBTAG00000021632	MSRA	Nucleus	ENSG00000175806	MSRA	Matrix	yes
ENSBTAG00000017804	BNIP3	Nucleus	ENSG00000176171	BNIP3	MOM	yes
ENSBTAG00000004920	ENSBTAG00000004920	Nucleus	ENSG00000176340	COX8A	MIM	yes
ENSBTAG00000009022	DNAJC30	Nucleus	ENSG00000176410	DNAJC30	MIM	yes
ENSBTAG00000009281	SPRYD4	Nucleus	ENSG00000176422	SPRYD4	Matrix	yes
ENSBTAG00000015734	RMDN1	Nucleus	ENSG00000176623	RMDN1	MOM	yes
ENSBTAG00000026882	ENSBTAG00000026882	Nucleus	ENSG00000176623	RMDN1	MOM	yes
ENSBTAG00000015968	ACSF3	Nucleus	ENSG00000176715	ACSF3	Matrix	yes
ENSBTAG00000008711	BOK	Nucleus	ENSG00000176720	BOK	MOM	yes
ENSBTAG00000007510	PXMP2	Nucleus	ENSG00000176894	PXMP2	MIM	yes
ENSBTAG00000013132	MTX3	Nucleus	ENSG00000177034	MTX3	MOM	yes
ENSBTAG00000009141	FAM210A	Nucleus	ENSG00000177150	FAM210A	MIM	yes
ENSBTAG00000012990	PUS1	Nucleus	ENSG00000177192	PUS1	Matrix	yes
ENSBTAG00000017087	TOP3A	Nucleus	ENSG00000177302	TOP3A	Matrix	yes
ENSBTAG00000008423	TIMM22	Nucleus	ENSG00000177370	TIMM22	MIM	yes
ENSBTAG00000017081	MIEF2	Nucleus	ENSG00000177427	MIEF2	MOM	yes
ENSBTAG00000001229	SLC25A22	Nucleus	ENSG00000177542	SLC25A22	MIM	yes
ENSBTAG00000003242	ACAD9	Nucleus	ENSG00000177646	ACAD9	MIM	yes
ENSBTAG00000009187	DNAJC28	Nucleus	ENSG00000177692	DNAJC28	unknown	yes
ENSBTAG00000018918	NDUFAF3	Nucleus	ENSG00000178057	NDUFAF3	MIM	yes
ENSBTAG00000009952	C2H2orf69	Nucleus	ENSG00000178074	C2orf69	Matrix	yes
ENSBTAG00000006050	BOLA1	Nucleus	ENSG00000178096	BOLA1	Matrix	yes
ENSBTAG00000004871	NDUFV2	Nucleus	ENSG00000178127	NDUFV2	MIM	yes
ENSBTAG00000010566	TMEM11	Nucleus	ENSG00000178307	TMEM11	MIM	yes
ENSBTAG00000000808	COX14	Nucleus	ENSG00000178449	COX14	MIM	yes
ENSBTAG00000000191	SLC25A20	Nucleus	ENSG00000178537	SLC25A20	MIM	yes
ENSBTAG00000015728	NSUN3	Nucleus	ENSG00000178694	NSUN3	Matrix	yes
ENSBTAG00000017267	COX5A	Nucleus	ENSG00000178741	COX5A	MIM	yes
ENSBTAG00000019216	TUFM	Nucleus	ENSG00000178952	TUFM	Matrix	yes
ENSBTAG00000012232	CYC1	Nucleus	ENSG00000179091	CYC1	MIM	yes
ENSBTAG00000016622	TCAIM	Nucleus	ENSG00000179152	TCAIM	Matrix	yes
ENSBTAG00000015117	GADD45GIP1	Nucleus	ENSG00000179271	GADD45GIP1	Matrix	yes
ENSBTAG00000008009	PLD6	Nucleus	ENSG00000179598	PLD6	MOM	yes
ENSBTAG00000001724	PTGR3	Nucleus	ENSG00000180011	ZADH2	unknown	yes
ENSBTAG00000033015	FAHD1	Nucleus	ENSG00000180185	FAHD1	Matrix	yes
ENSBTAG00000031044	MIGA1	Nucleus	ENSG00000180488	MIGA1	MOM	yes
ENSBTAG00000002847	D2HGDH	Nucleus	ENSG00000180902	D2HGDH	Matrix	yes
ENSBTAG00000001816	SLC25A42	Nucleus	ENSG00000181035	SLC25A42	MIM	yes
ENSBTAG00000031731	HIGD1A	Nucleus	ENSG00000181061	HIGD1A	MIM	yes
ENSBTAG00000034676	HIGD1A	Nucleus	ENSG00000181061	HIGD1A	MIM	yes
ENSBTAG00000035021	ENSBTAG00000035021	Nucleus	ENSG00000181061	HIGD1A	MIM	yes
ENSBTAG00000038640	ENSBTAG00000038640	Nucleus	ENSG00000181061	HIGD1A	MIM	yes
ENSBTAG00000045592	ENSBTAG00000045592	Nucleus	ENSG00000181061	HIGD1A	MIM	yes
ENSBTAG00000046941	ENSBTAG00000046941	Nucleus	ENSG00000181061	HIGD1A	MIM	yes
ENSBTAG00000000291	DHTKD1	Nucleus	ENSG00000181192	DHTKD1	Matrix	yes
ENSBTAG00000020017	SLC25A41	Nucleus	ENSG00000181240	SLC25A41	MIM	yes
ENSBTAG00000012366	MRPS23	Nucleus	ENSG00000181610	MRPS23	Matrix	yes
ENSBTAG00000005779	FTMT	Nucleus	ENSG00000181867	FTMT	Matrix	yes
ENSBTAG00000014918	IBA57	Nucleus	ENSG00000181873	IBA57	Matrix	yes
ENSBTAG00000019831	MRPS11	Nucleus	ENSG00000181991	MRPS11	Matrix	yes
ENSBTAG00000014093	IDH2	Nucleus	ENSG00000182054	IDH2	Matrix	yes
ENSBTAG00000021594	TDRKH	Nucleus	ENSG00000182134	TDRKH	Membrane	yes
ENSBTAG00000039138	MRPL41	Nucleus	ENSG00000182154	MRPL41	Matrix	yes
ENSBTAG00000000950	MRPS16	Nucleus	ENSG00000182180	MRPS16	Matrix	yes
ENSBTAG00000031500	SHMT2	Nucleus	ENSG00000182199	SHMT2	Matrix	yes
ENSBTAG00000003161	YBEY	Nucleus	ENSG00000182362	YBEY	Matrix	yes
ENSBTAG00000013423	GLRX5	Nucleus	ENSG00000182512	GLRX5	Matrix	yes
ENSBTAG00000007813	CMC4	Nucleus	ENSG00000182712	CMC4	IMS	yes
ENSBTAG00000014505	NGRN	Nucleus	ENSG00000182768	NGRN	Matrix	yes
ENSBTAG00000004290	DDX28	Nucleus	ENSG00000182810	DDX28	Matrix	yes
ENSBTAG00000000042	PYCR1	Nucleus	ENSG00000183010	PYCR1	Matrix	yes
ENSBTAG00000019350	SLC25A21	Nucleus	ENSG00000183032	SLC25A21	MIM	yes
ENSBTAG00000004038	ABAT	Nucleus	ENSG00000183044	ABAT	Matrix	yes
ENSBTAG00000009508	SMDT1	Nucleus	ENSG00000183172	SMDT1	MIM	yes
ENSBTAG00000014873	COA5	Nucleus	ENSG00000183513	COA5	IMS	yes
ENSBTAG00000037449	ACSM5	Nucleus	ENSG00000183549	ACSM5	Matrix	yes
ENSBTAG00000016507	SERHL2	Nucleus	ENSG00000183569	SERHL2	unknown	yes
ENSBTAG00000008730	SFXN4	Nucleus	ENSG00000183605	SFXN4	MIM	yes
ENSBTAG00000008396	MRPL54	Nucleus	ENSG00000183617	MRPL54	Matrix	yes
ENSBTAG00000015156	NDUFB1	Nucleus	ENSG00000183648	NDUFB1	MIM	yes
ENSBTAG00000038132	AIFM3	Nucleus	ENSG00000183773	AIFM3	MIM	yes
ENSBTAG00000019911	COA3	Nucleus	ENSG00000183978	COA3	MIM	yes
ENSBTAG00000004199	DIABLO	Nucleus	ENSG00000184047	DIABLO	IMS	yes
ENSBTAG00000000913	UQCR10	Nucleus	ENSG00000184076	UQCR10	MIM	yes
ENSBTAG00000013152	NIPSNAP1	Nucleus	ENSG00000184117	NIPSNAP1	Matrix	yes
ENSBTAG00000043581	TXNRD2	Nucleus	ENSG00000184470	TXNRD2	Matrix	yes
ENSBTAG00000014669	NDUFA12	Nucleus	ENSG00000184752	NDUFA12	MIM	yes
ENSBTAG00000010937	APOO	Nucleus	ENSG00000184831	APOO	MIM	yes
ENSBTAG00000022530	TMEM186	Nucleus	ENSG00000184857	TMEM186	MIM	yes
ENSBTAG00000019417	ARMCX2	Nucleus	ENSG00000184867	ARMCX2	Membrane	yes
ENSBTAG00000004398	IMMP2L	Nucleus	ENSG00000184903	IMMP2L	MIM	yes
ENSBTAG00000009509	NDUFA6	Nucleus	ENSG00000184983	NDUFA6	MIM	yes
ENSBTAG00000018996	PRKN	Nucleus	ENSG00000185345	PRKN	MOM	yes
ENSBTAG00000038949	MRPL30	Nucleus	ENSG00000185414	MRPL30	Matrix	yes
ENSBTAG00000019891	MRPL40	Nucleus	ENSG00000185608	MRPL40	Matrix	yes
ENSBTAG00000009117	THNSL1	Nucleus	ENSG00000185875	THNSL1	Matrix	yes
ENSBTAG00000011648	TMLHE	Nucleus	ENSG00000185973	TMLHE	Matrix	yes
ENSBTAG00000007812	NDUFA13	Nucleus	ENSG00000186010	NDUFA13	MIM	yes
ENSBTAG00000047287	MTARC1	Nucleus	ENSG00000186205	MTARC1	MOM	yes
ENSBTAG00000011558	GPAT2	Nucleus	ENSG00000186281	GPAT2	MOM	yes
ENSBTAG00000044169	PRELID2	Nucleus	ENSG00000186314	PRELID2	IMS	yes
ENSBTAG00000011241	HPDL	Nucleus	ENSG00000186603	HPDL	unknown	yes
ENSBTAG00000008419	PDE2A	Nucleus	ENSG00000186642	PDE2A	MIM	yes
ENSBTAG00000010961	LYRM7	Nucleus	ENSG00000186687	LYRM7	Matrix	yes
ENSBTAG00000012736	PTRH1	Nucleus	ENSG00000187024	PTRH1	Matrix	yes
ENSBTAG00000035286	CMC1	Nucleus	ENSG00000187118	CMC1	IMS	yes
ENSBTAG00000002046	COX8B	Nucleus	ENSG00000187581	COX8C	MIM	yes
ENSBTAG00000017747	PLSCR3	Nucleus	ENSG00000187838	PLSCR3	MIM	yes
ENSBTAG00000001632	NBR1	Nucleus	ENSG00000188554	NBR1	IMS	yes
ENSBTAG00000011145	NDUFA4	Nucleus	ENSG00000189043	NDUFA4	MIM	yes
ENSBTAG00000016206	MAOA	Nucleus	ENSG00000189221	MAOA	MOM	yes
ENSBTAG00000045628	C10H15orf61	Nucleus	ENSG00000189227	C15orf61	Matrix	yes
ENSBTAG00000014418	FHIT	Nucleus	ENSG00000189283	FHIT	Matrix	yes
ENSBTAG00000018041	ACADSB	Nucleus	ENSG00000196177	ACADSB	Matrix	yes
ENSBTAG00000006204	XPNPEP3	Nucleus	ENSG00000196236	XPNPEP3	Matrix	yes
ENSBTAG00000018282	NIF3L1	Nucleus	ENSG00000196290	NIF3L1	Matrix	yes
ENSBTAG00000001795	LONP1	Nucleus	ENSG00000196365	LONP1	Matrix	yes
ENSBTAG00000000690	THEM5	Nucleus	ENSG00000196407	THEM5	Matrix	yes
ENSBTAG00000006510	YRDC	Nucleus	ENSG00000196449	YRDC	Matrix	yes
ENSBTAG00000006398	ENSBTAG00000006398	Nucleus	ENSG00000196683	TOMM7	MOM	yes
ENSBTAG00000018332	PPTC7	Nucleus	ENSG00000196850	PPTC7	Matrix	yes
ENSBTAG00000013666	SLC25A29	Nucleus	ENSG00000197119	SLC25A29	MIM	yes
ENSBTAG00000007759	ABCB8	Nucleus	ENSG00000197150	ABCB8	MIM	yes
ENSBTAG00000010692	SND1	Nucleus	ENSG00000197157	SND1	unknown	yes
ENSBTAG00000004348	MRPL21	Nucleus	ENSG00000197345	MRPL21	Matrix	yes
ENSBTAG00000021728	OGDHL	Nucleus	ENSG00000197444	OGDHL	Matrix	yes
ENSBTAG00000009839	GSTK1	Nucleus	ENSG00000197448	GSTK1	Matrix	yes
ENSBTAG00000034193	BCO2	Nucleus	ENSG00000197580	BCO2	MIM	yes
ENSBTAG00000002219	ATAD3A	Nucleus	ENSG00000197785	ATAD3A	MIM	yes
ENSBTAG00000012041	SPG7	Nucleus	ENSG00000197912	SPG7	MIM	yes
ENSBTAG00000002708	MRPL42	Nucleus	ENSG00000198015	MRPL42	Matrix	yes
ENSBTAG00000020981	MARCHF5	Nucleus	ENSG00000198060	MARCHF5	MOM	yes
ENSBTAG00000035882	ENSBTAG00000035882	Nucleus	ENSG00000198060	MARCHF5	MOM	yes
ENSBTAG00000007787	HIBCH	Nucleus	ENSG00000198130	HIBCH	Matrix	yes
ENSBTAG00000013912	TXNRD1	Nucleus	ENSG00000198431	TXNRD1	unknown	yes
ENSBTAG00000043546	ND6	MT	ENSG00000198695	MT-ND6	MIM	yes
ENSBTAG00000043556	COX2	MT	ENSG00000198712	MT-CO2	MIM	yes
ENSBTAG00000015178	ECI2	Nucleus	ENSG00000198721	ECI2	Matrix	yes
ENSBTAG00000043550	CYTB	MT	ENSG00000198727	MT-CYB	MIM	yes
ENSBTAG00000043571	ND2	MT	ENSG00000198763	MT-ND2	MIM	yes
ENSBTAG00000043563	ND5	MT	ENSG00000198786	MT-ND5	MIM	yes
ENSBTAG00000043561	COX1	MT	ENSG00000198804	MT-CO1	MIM	yes
ENSBTAG00000019514	OPA1	Nucleus	ENSG00000198836	OPA1	MIM	yes
ENSBTAG00000043568	ND3	MT	ENSG00000198840	MT-ND3	MIM	yes
ENSBTAG00000043577	ND4	MT	ENSG00000198886	MT-ND4	MIM	yes
ENSBTAG00000043558	ND1	MT	ENSG00000198888	MT-ND1	MIM	yes
ENSBTAG00000043584	ATP6	MT	ENSG00000198899	MT-ATP6	MIM	yes
ENSBTAG00000043560	COX3	MT	ENSG00000198938	MT-CO3	MIM	yes
ENSBTAG00000033136	COX20	Nucleus	ENSG00000203667	COX20	MIM	yes
ENSBTAG00000014833	NEU4	Nucleus	ENSG00000204099	NEU4	MOM	yes
ENSBTAG00000000355	OXLD1	Nucleus	ENSG00000204237	OXLD1	unknown	yes
ENSBTAG00000022009	MRPL38	Nucleus	ENSG00000204316	MRPL38	Matrix	yes
ENSBTAG00000016266	SDHD	Nucleus	ENSG00000204370	SDHD	MIM	yes
ENSBTAG00000045577	MCCD1	Nucleus	ENSG00000204511	MCCD1	unknown	yes
ENSBTAG00000006958	C23H6orf136	Nucleus	ENSG00000204564	C6orf136	Matrix	yes
ENSBTAG00000016599	MRPL53	Nucleus	ENSG00000204822	MRPL53	Matrix	yes
ENSBTAG00000010470	UQCC3	Nucleus	ENSG00000204922	UQCC3	MIM	yes
ENSBTAG00000037461	SDHAF1	Nucleus	ENSG00000205138	SDHAF1	Matrix	yes
ENSBTAG00000030820	NT5M	Nucleus	ENSG00000205309	NT5M	Matrix	yes
ENSBTAG00000016048	CPT1B	Nucleus	ENSG00000205560	CPT1B	MOM	yes
ENSBTAG00000026624	ETFRF1	Nucleus	ENSG00000205707	ETFRF1	Matrix	yes
ENSBTAG00000011758	ENSBTAG00000011758	Nucleus	ENSG00000205981	DNAJC19	MIM	yes
ENSBTAG00000043559	ND4L	MT	ENSG00000212907	MT-ND4L	MIM	yes
ENSBTAG00000012880	DNLZ	Nucleus	ENSG00000213221	DNLZ	Matrix	yes
ENSBTAG00000037941	QTRT1	Nucleus	ENSG00000213339	QTRT1	Matrix	yes
ENSBTAG00000007586	SYNJ2BP	Nucleus	ENSG00000213463	SYNJ2BP	MOM	yes
ENSBTAG00000002238	ARL2	Nucleus	ENSG00000213465	ARL2	IMS	yes
ENSBTAG00000046031	C14H8orf82	Nucleus	ENSG00000213563	C8orf82	Matrix	yes
ENSBTAG00000013113	VDAC1	Nucleus	ENSG00000213585	VDAC1	MOM	yes
ENSBTAG00000018483	NDUFS3	Nucleus	ENSG00000213619	NDUFS3	MIM	yes
ENSBTAG00000023614	NUDT19	Nucleus	ENSG00000213965	NUDT19	Matrix	yes
ENSBTAG00000011466	NAXD	Nucleus	ENSG00000213995	NAXD	MIM	yes
ENSBTAG00000000103	MRPL23	Nucleus	ENSG00000214026	MRPL23	Matrix	yes
ENSBTAG00000031432	LYRM4	Nucleus	ENSG00000214113	LYRM4	Matrix	yes
ENSBTAG00000007900	FIS1	Nucleus	ENSG00000214253	FIS1	MOM	yes
ENSBTAG00000008977	TOMM6	Nucleus	ENSG00000214736	TOMM6	MOM	yes
ENSBTAG00000022293	CSKMT	Nucleus	ENSG00000214756	CSKMT	Matrix	yes
ENSBTAG00000046098	ACSM4	Nucleus	ENSG00000215009	ACSM4	Matrix	yes
ENSBTAG00000013123	PHB2	Nucleus	ENSG00000215021	PHB2	MIM	yes
ENSBTAG00000017856	TSTD1	Nucleus	ENSG00000215845	TSTD1	unknown	yes
ENSBTAG00000009200	PAM16	Nucleus	ENSG00000217930	PAM16	MIM	yes
ENSBTAG00000014879	FAM185A	Nucleus	ENSG00000222011	FAM185A	Matrix	yes
ENSBTAG00000007502	CKMT1A	Nucleus	ENSG00000223572	CKMT1A	MIM	yes
ENSBTAG00000043564	ATP8	MT	ENSG00000228253	MT-ATP8	MIM	yes
ENSBTAG00000033298	LYRM9	Nucleus	ENSG00000232859	LYRM9	unknown	yes
ENSBTAG00000011783	MPC1L	Nucleus	ENSG00000238205	MPC1L	MIM	yes
ENSBTAG00000007934	MRPS17	Nucleus	ENSG00000239789	MRPS17	Matrix	yes
ENSBTAG00000023186	ENSBTAG00000023186	Nucleus	ENSG00000239789	MRPS17	Matrix	yes
ENSBTAG00000015253	COX19	Nucleus	ENSG00000240230	COX19	IMS	yes
ENSBTAG00000031010	ACAD11	Nucleus	ENSG00000240303	ACAD11	MIM	yes
ENSBTAG00000023928	RDH14	Nucleus	ENSG00000240857	RDH14	Membrane	yes
ENSBTAG00000006294	ENSBTAG00000006294	Nucleus	ENSG00000241468	ATP5MF	MIM	yes
ENSBTAG00000018278	ATP5PO	Nucleus	ENSG00000241837	ATP5PO	MIM	yes
ENSBTAG00000012721	HOGA1	Nucleus	ENSG00000241935	HOGA1	Matrix	yes
ENSBTAG00000021813	AMACR	Nucleus	ENSG00000242110	AMACR	Matrix	yes
ENSBTAG00000018116	MTFP1	Nucleus	ENSG00000242114	MTFP1	Membrane	yes
ENSBTAG00000004872	MRPL20	Nucleus	ENSG00000242485	MRPL20	Matrix	yes
ENSBTAG00000032831	ENSBTAG00000032831	Nucleus	ENSG00000243147	MRPL33	Matrix	yes
ENSBTAG00000035199	ENSBTAG00000035199	Nucleus	ENSG00000243147	MRPL33	Matrix	yes
ENSBTAG00000012594	MRPS6	Nucleus	ENSG00000243927	MRPS6	Matrix	yes
ENSBTAG00000006962	NFS1	Nucleus	ENSG00000244005	NFS1	Matrix	yes
ENSBTAG00000007513	PGAM5	Nucleus	ENSG00000247077	PGAM5	MOM	yes
ENSBTAG00000002056	MARS2	Nucleus	ENSG00000247626	MARS2	Matrix	yes
ENSBTAG00000016037	BCKDHA	Nucleus	ENSG00000248098	BCKDHA	MIM	yes
ENSBTAG00000003897	SMIM20	Nucleus	ENSG00000250317	SMIM20	MIM	yes
ENSBTAG00000045729	ENSBTAG00000045729	Nucleus	ENSG00000250317	SMIM20	MIM	yes
ENSBTAG00000022032	CHCHD10	Nucleus	ENSG00000250479	CHCHD10	IMS	yes
ENSBTAG00000031772	PRODH2	Nucleus	ENSG00000250799	PRODH2	MIM	yes
ENSBTAG00000025788	MPV17L2	Nucleus	ENSG00000254858	MPV17L2	MIM	yes
ENSBTAG00000021199	COA8	Nucleus	ENSG00000256053	COA8	MIM	yes
ENSBTAG00000018420	POLG2	Nucleus	ENSG00000256525	POLG2	Matrix	yes
ENSBTAG00000012791	GATC	Nucleus	ENSG00000257218	GATC	Matrix	yes
ENSBTAG00000001663	PDF	Nucleus	ENSG00000258429	PDF	Matrix	yes
ENSBTAG00000019830	MRPL46	Nucleus	ENSG00000259494	MRPL46	Matrix	yes
ENSBTAG00000000417	MRPL12	Nucleus	ENSG00000262814	MRPL12	Matrix	yes
ENSBTAG00000011694	TIMM23	Nucleus	ENSG00000265354	TIMM23	MIM	yes
ENSBTAG00000024378	MRPS21	Nucleus	ENSG00000266472	MRPS21	Matrix	yes
ENSBTAG00000010318	FDX2	Nucleus	ENSG00000267673	FDX2	Matrix	yes
ENSBTAG00000011753	RCC1L	Nucleus	ENSG00000274523	RCC1L	Matrix	yes
ENSBTAG00000012675	MYO19	Nucleus	ENSG00000278259	MYO19	MOM	yes
ENSBTAG00000012609	SCO2	Nucleus	ENSG00000284194	SCO2	MIM	yes
ENSBTAG00000043544	ENSBTAG00000043544	MT	NA	NA	NA	yes
ENSBTAG00000043545	ENSBTAG00000043545	MT	NA	NA	NA	yes
ENSBTAG00000043547	ENSBTAG00000043547	MT	NA	NA	NA	yes
ENSBTAG00000043548	ENSBTAG00000043548	MT	NA	NA	NA	yes
ENSBTAG00000043549	ENSBTAG00000043549	MT	NA	NA	NA	yes
ENSBTAG00000043551	ENSBTAG00000043551	MT	NA	NA	NA	yes
ENSBTAG00000043552	ENSBTAG00000043552	MT	NA	NA	NA	yes
ENSBTAG00000043554	ENSBTAG00000043554	MT	NA	NA	NA	yes
ENSBTAG00000043555	ENSBTAG00000043555	MT	NA	NA	NA	yes
ENSBTAG00000043557	ENSBTAG00000043557	MT	NA	NA	NA	yes
ENSBTAG00000043562	ENSBTAG00000043562	MT	NA	NA	NA	yes
ENSBTAG00000043565	ENSBTAG00000043565	MT	NA	NA	NA	yes
ENSBTAG00000043566	ENSBTAG00000043566	MT	NA	NA	NA	yes
ENSBTAG00000043567	ENSBTAG00000043567	MT	NA	NA	NA	yes
ENSBTAG00000043570	ENSBTAG00000043570	MT	NA	NA	NA	yes
ENSBTAG00000043572	ENSBTAG00000043572	MT	NA	NA	NA	yes
ENSBTAG00000043573	ENSBTAG00000043573	MT	NA	NA	NA	yes
ENSBTAG00000043574	ENSBTAG00000043574	MT	NA	NA	NA	yes
ENSBTAG00000043575	ENSBTAG00000043575	MT	NA	NA	NA	yes
ENSBTAG00000043576	ENSBTAG00000043576	MT	NA	NA	NA	yes
ENSBTAG00000043579	ENSBTAG00000043579	MT	NA	NA	NA	yes
ENSBTAG00000043580	ENSBTAG00000043580	MT	NA	NA	NA	yes
ENSBTAG00000043582	ENSBTAG00000043582	MT	NA	NA	NA	yes
ENSBTAG00000043583	ENSBTAG00000043583	MT	NA	NA	NA	yes
ENSBTAG00000054012	ENSBTAG00000054012	Nucleus	ENSG00000062485	CS	Matrix	no
ENSBTAG00000052842	ENSBTAG00000052842	Nucleus	ENSG00000065518	NDUFB4	MIM	no
ENSBTAG00000048417	ENSBTAG00000048417	Nucleus	ENSG00000069509	FUNDC1	MOM	no
ENSBTAG00000050139	ENSBTAG00000050139	Nucleus	ENSG00000069509	FUNDC1	MOM	no
ENSBTAG00000054987	SLC25A40	Nucleus	ENSG00000075303	SLC25A40	MIM	no
ENSBTAG00000054598	SLC25A24	Nucleus	ENSG00000085491	SLC25A24	MIM	no
ENSBTAG00000054810	ENSBTAG00000054810	Nucleus	ENSG00000101166	PRELID3B	IMS	no
ENSBTAG00000055101	ENSBTAG00000055101	Nucleus	ENSG00000102125	TAZ	IMS	no
ENSBTAG00000049482	ANTKMT	Nucleus	ENSG00000103254	ANTKMT	MIM	no
ENSBTAG00000050313	BBC3	Nucleus	ENSG00000105327	BBC3	MOM	no
ENSBTAG00000050015	ENSBTAG00000050015	Nucleus	ENSG00000105701	FKBP8	MOM	no
ENSBTAG00000050967	AADAT	Nucleus	ENSG00000109576	AADAT	Matrix	no
ENSBTAG00000048331	ENSBTAG00000048331	Nucleus	ENSG00000111271	ACAD10	Matrix	no
ENSBTAG00000049737	ENSBTAG00000049737	Nucleus	ENSG00000112695	COX7A2	MIM	no
ENSBTAG00000053961	ENSBTAG00000053961	Nucleus	ENSG00000112695	COX7A2	MIM	no
ENSBTAG00000054078	ENSBTAG00000054078	Nucleus	ENSG00000112695	COX7A2	MIM	no
ENSBTAG00000054904	ENSBTAG00000054904	Nucleus	ENSG00000112695	COX7A2	MIM	no
ENSBTAG00000051479	ENSBTAG00000051479	Nucleus	ENSG00000115419	GLS	MIM	no
ENSBTAG00000051149	ENSBTAG00000051149	Nucleus	ENSG00000116459	ATP5PB	MIM	no
ENSBTAG00000052821	ENSBTAG00000052821	Nucleus	ENSG00000122873	CISD1	MOM	no
ENSBTAG00000051801	ENSBTAG00000051801	Nucleus	ENSG00000124172	ATP5F1E	MIM	no
ENSBTAG00000053907	ENSBTAG00000053907	Nucleus	ENSG00000124172	ATP5F1E	MIM	no
ENSBTAG00000054002	ENSBTAG00000054002	Nucleus	ENSG00000125356	NDUFA1	MIM	no
ENSBTAG00000052525	CHCHD5	Nucleus	ENSG00000125611	CHCHD5	IMS	no
ENSBTAG00000049026	ENSBTAG00000049026	Nucleus	ENSG00000125741	OPA3	MOM	no
ENSBTAG00000055082	COX6B1	Nucleus	ENSG00000126267	COX6B1	MIM	no
ENSBTAG00000053387	ENSBTAG00000053387	Nucleus	ENSG00000128609	NDUFA5	MIM	no
ENSBTAG00000050071	ENSBTAG00000050071	Nucleus	ENSG00000131174	COX7B	MIM	no
ENSBTAG00000055154	ENSBTAG00000055154	Nucleus	ENSG00000131174	COX7B	MIM	no
ENSBTAG00000050621	PCBD2	Nucleus	ENSG00000132570	PCBD2	unknown	no
ENSBTAG00000053156	ISCA1	Nucleus	ENSG00000135070	ISCA1	Matrix	no
ENSBTAG00000049006	ENSBTAG00000049006	Nucleus	ENSG00000135390	ATP5MC2	MIM	no
ENSBTAG00000053107	COX5B	Nucleus	ENSG00000135940	COX5B	MIM	no
ENSBTAG00000049189	ENSBTAG00000049189	Nucleus	ENSG00000136003	ISCU	Matrix	no
ENSBTAG00000054726	UQCC2	Nucleus	ENSG00000137288	UQCC2	MIM	no
ENSBTAG00000049851	PMAIP1	Nucleus	ENSG00000141682	PMAIP1	MOM	no
ENSBTAG00000050078	SFXN5	Nucleus	ENSG00000144040	SFXN5	MIM	no
ENSBTAG00000053427	ENSBTAG00000053427	Nucleus	ENSG00000145337	PYURF	unknown	no
ENSBTAG00000052055	PRSS35	Nucleus	ENSG00000146250	PRSS35	unknown	no
ENSBTAG00000051430	ENSBTAG00000051430	Nucleus	ENSG00000146729	NIPSNAP2	Matrix	no
ENSBTAG00000051287	NDUFB11	Nucleus	ENSG00000147123	NDUFB11	MIM	no
ENSBTAG00000049777	ENSBTAG00000049777	Nucleus	ENSG00000148090	AUH	Matrix	no
ENSBTAG00000049829	ENSBTAG00000049829	Nucleus	ENSG00000149124	GLYAT	Matrix	no
ENSBTAG00000051376	ENSBTAG00000051376	Nucleus	ENSG00000151729	SLC25A4	MIM	no
ENSBTAG00000048854	ENSBTAG00000048854	Nucleus	ENSG00000156411	ATP5MPL	MIM	no
ENSBTAG00000049294	ENSBTAG00000049294	Nucleus	ENSG00000158042	MRPL17	Matrix	no
ENSBTAG00000054520	MIX23	Nucleus	ENSG00000160124	CCDC58	IMS	no
ENSBTAG00000050675	BOLA3	Nucleus	ENSG00000163170	BOLA3	Matrix	no
ENSBTAG00000049836	ENSBTAG00000049836	Nucleus	ENSG00000163319	MRPS18C	Matrix	no
ENSBTAG00000051936	ENSBTAG00000051936	Nucleus	ENSG00000163864	NMNAT3	Matrix	no
ENSBTAG00000053406	FMC1	Nucleus	ENSG00000164898	FMC1	Matrix	no
ENSBTAG00000055269	ENSBTAG00000055269	Nucleus	ENSG00000167112	TRUB2	Matrix	no
ENSBTAG00000053003	GPX4	Nucleus	ENSG00000167468	GPX4	MIM	no
ENSBTAG00000051467	COA6	Nucleus	ENSG00000168275	COA6	IMS	no
ENSBTAG00000054468	ENSBTAG00000054468	Nucleus	ENSG00000168275	COA6	IMS	no
ENSBTAG00000052700	ENSBTAG00000052700	Nucleus	ENSG00000169567	HINT1	unknown	no
ENSBTAG00000051698	ENSBTAG00000051698	Nucleus	ENSG00000169738	DCXR	Matrix	no
ENSBTAG00000050016	COX7B2	Nucleus	ENSG00000170516	COX7B2	MIM	no
ENSBTAG00000049910	CHCHD7	Nucleus	ENSG00000170791	CHCHD7	IMS	no
ENSBTAG00000053786	ENSBTAG00000053786	Nucleus	ENSG00000170906	NDUFA3	MIM	no
ENSBTAG00000053233	TRMT61B	Nucleus	ENSG00000171103	TRMT61B	Matrix	no
ENSBTAG00000050317	MRPL36	Nucleus	ENSG00000171421	MRPL36	Matrix	no
ENSBTAG00000050219	MICOS10	Nucleus	ENSG00000173436	MICOS10	MIM	no
ENSBTAG00000051517	ENSBTAG00000051517	Nucleus	ENSG00000173915	ATP5MD	MIM	no
ENSBTAG00000053687	MRPL11	Nucleus	ENSG00000174547	MRPL11	Matrix	no
ENSBTAG00000052272	COX8A	Nucleus	ENSG00000176340	COX8A	MIM	no
ENSBTAG00000054315	GTPBP6	Nucleus	ENSG00000178605	GTPBP6	Matrix	no
ENSBTAG00000054433	ENSBTAG00000054433	Nucleus	ENSG00000181061	HIGD1A	MIM	no
ENSBTAG00000054799	ENSBTAG00000054799	Nucleus	ENSG00000181061	HIGD1A	MIM	no
ENSBTAG00000054199	COA4	Nucleus	ENSG00000181924	COA4	IMS	no
ENSBTAG00000053412	ENSBTAG00000053412	Nucleus	ENSG00000182180	MRPS16	Matrix	no
ENSBTAG00000055145	SLC25A10	Nucleus	ENSG00000183048	SLC25A10	MIM	no
ENSBTAG00000053896	TOP1MT	Nucleus	ENSG00000184428	TOP1MT	Matrix	no
ENSBTAG00000048722	ENSBTAG00000048722	Nucleus	ENSG00000184752	NDUFA12	MIM	no
ENSBTAG00000050222	ENSBTAG00000050222	Nucleus	ENSG00000185414	MRPL30	Matrix	no
ENSBTAG00000053874	ENSBTAG00000053874	Nucleus	ENSG00000185818	NAT8L	Membrane	no
ENSBTAG00000051532	ENSBTAG00000051532	Nucleus	ENSG00000189043	NDUFA4	MIM	no
ENSBTAG00000052844	ENSBTAG00000052844	Nucleus	ENSG00000189043	NDUFA4	MIM	no
ENSBTAG00000051150	TOMM7	Nucleus	ENSG00000196683	TOMM7	MOM	no
ENSBTAG00000052431	TOMM20L	Nucleus	ENSG00000196860	TOMM20L	MOM	no
ENSBTAG00000052971	ENSBTAG00000052971	Nucleus	ENSG00000198015	MRPL42	Matrix	no
ENSBTAG00000050274	ENSBTAG00000050274	Nucleus	ENSG00000198899	MT-ATP6	MIM	no
ENSBTAG00000050056	ENSBTAG00000050056	Nucleus	ENSG00000198960	ARMCX6	Membrane	no
ENSBTAG00000048925	ENSBTAG00000048925	Nucleus	ENSG00000212907	MT-ND4L	MIM	no
ENSBTAG00000054972	ENSBTAG00000054972	Nucleus	ENSG00000212907	MT-ND4L	MIM	no
ENSBTAG00000052435	ENSBTAG00000052435	Nucleus	ENSG00000214736	TOMM6	MOM	no
ENSBTAG00000054814	ENSBTAG00000054814	Nucleus	ENSG00000214736	TOMM6	MOM	no
ENSBTAG00000051021	FASTKD5	Nucleus	ENSG00000215251	FASTKD5	Matrix	no
ENSBTAG00000048691	ENSBTAG00000048691	Nucleus	ENSG00000215845	TSTD1	unknown	no
ENSBTAG00000053886	NDUFAF8	Nucleus	ENSG00000224877	NDUFAF8	IMS	no
ENSBTAG00000048824	PET100	Nucleus	ENSG00000229833	PET100	MIM	no
ENSBTAG00000051618	PET117	Nucleus	ENSG00000232838	PET117	MIM	no
ENSBTAG00000054195	GPX1	Nucleus	ENSG00000233276	GPX1	Matrix	no
ENSBTAG00000053636	ENSBTAG00000053636	Nucleus	ENSG00000241468	ATP5MF	MIM	no
ENSBTAG00000054835	ENSBTAG00000054835	Nucleus	ENSG00000243147	MRPL33	Matrix	no
ENSBTAG00000055077	MRPL33	Nucleus	ENSG00000243147	MRPL33	Matrix	no
ENSBTAG00000052848	ENSBTAG00000052848	Nucleus	ENSG00000250317	SMIM20	MIM	no
ENSBTAG00000052280	NDUFA7	Nucleus	ENSG00000267855	NDUFA7	MIM	no
ENSBTAG00000054469	SLC25A53	Nucleus	ENSG00000269743	SLC25A53	MIM	no
