# Supplementary material for: A high-resolution bovine mitochondrial co-expression network
Source: Biol Open. 2025 Feb 3;14(2):BIO061630. doi: 10.1242/bio.061630 (PMC11832118; doi:10.1242/bio.061630)
Supplement: File S2. Mitochondrial co-expression network in text format containing gene to gene association. [file biolopen-14-061630-FileS2.xlsx]

## Sheet: S4 File
Source	Target	Correlation
ENSBTAG00000000014	ENSBTAG00000000808	0.72869
ENSBTAG00000000014	ENSBTAG00000005096	0.72721
ENSBTAG00000000014	ENSBTAG00000010181	0.78006
ENSBTAG00000000014	ENSBTAG00000012788	0.78664
ENSBTAG00000000014	ENSBTAG00000014840	0.73233
ENSBTAG00000000014	ENSBTAG00000016133	0.70545
ENSBTAG00000000014	ENSBTAG00000016912	0.75326
ENSBTAG00000000014	ENSBTAG00000017120	0.71095
ENSBTAG00000000014	ENSBTAG00000019216	0.71525
ENSBTAG00000000014	ENSBTAG00000021188	0.74344
ENSBTAG00000000014	ENSBTAG00000021805	0.70557
ENSBTAG00000000014	ENSBTAG00000032777	0.71931
ENSBTAG00000000072	ENSBTAG00000008962	0.7415
ENSBTAG00000000072	ENSBTAG00000018386	0.83857
ENSBTAG00000000084	ENSBTAG00000001302	0.70854
ENSBTAG00000000094	ENSBTAG00000001855	0.74838
ENSBTAG00000000094	ENSBTAG00000003813	0.71005
ENSBTAG00000000094	ENSBTAG00000005465	0.71557
ENSBTAG00000000094	ENSBTAG00000006075	0.72766
ENSBTAG00000000094	ENSBTAG00000006429	0.72106
ENSBTAG00000000094	ENSBTAG00000008116	0.79406
ENSBTAG00000000094	ENSBTAG00000009449	0.73946
ENSBTAG00000000094	ENSBTAG00000009462	0.72121
ENSBTAG00000000094	ENSBTAG00000010013	0.70519
ENSBTAG00000000094	ENSBTAG00000010715	0.71532
ENSBTAG00000000094	ENSBTAG00000011250	0.71351
ENSBTAG00000000094	ENSBTAG00000013315	0.72778
ENSBTAG00000000094	ENSBTAG00000014068	0.74805
ENSBTAG00000000094	ENSBTAG00000015049	0.70897
ENSBTAG00000000094	ENSBTAG00000016266	0.70489
ENSBTAG00000000094	ENSBTAG00000018813	0.73829
ENSBTAG00000000094	ENSBTAG00000021651	0.72493
ENSBTAG00000000094	ENSBTAG00000046019	0.7479
ENSBTAG00000000103	ENSBTAG00000001417	0.84816
ENSBTAG00000000103	ENSBTAG00000002110	0.79034
ENSBTAG00000000103	ENSBTAG00000002478	0.92849
ENSBTAG00000000103	ENSBTAG00000002490	0.70098
ENSBTAG00000000103	ENSBTAG00000002706	0.78675
ENSBTAG00000000103	ENSBTAG00000002863	0.79436
ENSBTAG00000000103	ENSBTAG00000002910	0.71805
ENSBTAG00000000103	ENSBTAG00000004476	0.7302
ENSBTAG00000000103	ENSBTAG00000004510	0.84632
ENSBTAG00000000103	ENSBTAG00000005797	0.77719
ENSBTAG00000000103	ENSBTAG00000006379	0.77529
ENSBTAG00000000103	ENSBTAG00000007540	0.70298
ENSBTAG00000000103	ENSBTAG00000007690	0.82688
ENSBTAG00000000103	ENSBTAG00000008434	0.73432
ENSBTAG00000000103	ENSBTAG00000008711	0.70994
ENSBTAG00000000103	ENSBTAG00000008743	0.82655
ENSBTAG00000000103	ENSBTAG00000008747	0.83686
ENSBTAG00000000103	ENSBTAG00000009788	0.83348
ENSBTAG00000000103	ENSBTAG00000009839	0.76816
ENSBTAG00000000103	ENSBTAG00000009965	0.92364
ENSBTAG00000000103	ENSBTAG00000010027	0.73294
ENSBTAG00000000103	ENSBTAG00000010672	0.78417
ENSBTAG00000000103	ENSBTAG00000011934	0.82206
ENSBTAG00000000103	ENSBTAG00000012885	0.75083
ENSBTAG00000000103	ENSBTAG00000012937	0.86244
ENSBTAG00000000103	ENSBTAG00000013152	0.70096
ENSBTAG00000000103	ENSBTAG00000014122	0.78183
ENSBTAG00000000103	ENSBTAG00000014272	0.78046
ENSBTAG00000000103	ENSBTAG00000014470	0.85209
ENSBTAG00000000103	ENSBTAG00000015221	0.78081
ENSBTAG00000000103	ENSBTAG00000015950	0.90299
ENSBTAG00000000103	ENSBTAG00000016211	0.72726
ENSBTAG00000000103	ENSBTAG00000016277	0.72766
ENSBTAG00000000103	ENSBTAG00000016313	0.77408
ENSBTAG00000000103	ENSBTAG00000016429	0.90964
ENSBTAG00000000103	ENSBTAG00000017665	0.91293
ENSBTAG00000000103	ENSBTAG00000017710	0.84036
ENSBTAG00000000103	ENSBTAG00000017852	0.78154
ENSBTAG00000000103	ENSBTAG00000018283	0.93739
ENSBTAG00000000103	ENSBTAG00000018469	0.79138
ENSBTAG00000000103	ENSBTAG00000018854	0.7991
ENSBTAG00000000103	ENSBTAG00000019299	0.92767
ENSBTAG00000000103	ENSBTAG00000019423	0.84497
ENSBTAG00000000103	ENSBTAG00000019516	0.77631
ENSBTAG00000000103	ENSBTAG00000019700	0.76168
ENSBTAG00000000103	ENSBTAG00000019998	0.85355
ENSBTAG00000000103	ENSBTAG00000020980	0.73969
ENSBTAG00000000103	ENSBTAG00000021632	0.85306
ENSBTAG00000000103	ENSBTAG00000021695	0.77428
ENSBTAG00000000103	ENSBTAG00000030335	0.70449
ENSBTAG00000000103	ENSBTAG00000038323	0.71554
ENSBTAG00000000103	ENSBTAG00000040333	0.77619
ENSBTAG00000000123	ENSBTAG00000001417	0.70863
ENSBTAG00000000123	ENSBTAG00000002110	0.73982
ENSBTAG00000000123	ENSBTAG00000003162	0.87917
ENSBTAG00000000123	ENSBTAG00000004243	0.78269
ENSBTAG00000000123	ENSBTAG00000004772	0.73326
ENSBTAG00000000123	ENSBTAG00000005754	0.75457
ENSBTAG00000000123	ENSBTAG00000006320	0.72739
ENSBTAG00000000123	ENSBTAG00000009788	0.77024
ENSBTAG00000000123	ENSBTAG00000014272	0.73659
ENSBTAG00000000123	ENSBTAG00000016277	0.78038
ENSBTAG00000000123	ENSBTAG00000018694	0.74798
ENSBTAG00000000123	ENSBTAG00000019423	0.78413
ENSBTAG00000000123	ENSBTAG00000019625	0.89579
ENSBTAG00000000123	ENSBTAG00000024240	0.81677
ENSBTAG00000000141	ENSBTAG00000001520	0.71915
ENSBTAG00000000141	ENSBTAG00000003279	0.70341
ENSBTAG00000000141	ENSBTAG00000004348	0.70139
ENSBTAG00000000141	ENSBTAG00000004871	0.71989
ENSBTAG00000000141	ENSBTAG00000006767	0.76368
ENSBTAG00000000141	ENSBTAG00000007332	0.70762
ENSBTAG00000000141	ENSBTAG00000008347	0.73189
ENSBTAG00000000141	ENSBTAG00000010480	0.77196
ENSBTAG00000000141	ENSBTAG00000010931	0.79585
ENSBTAG00000000141	ENSBTAG00000011918	0.72456
ENSBTAG00000000141	ENSBTAG00000015734	0.71243
ENSBTAG00000000141	ENSBTAG00000019542	0.70963
ENSBTAG00000000141	ENSBTAG00000020518	0.73486
ENSBTAG00000000141	ENSBTAG00000020721	0.71345
ENSBTAG00000000141	ENSBTAG00000021242	0.73604
ENSBTAG00000000141	ENSBTAG00000024097	0.70336
ENSBTAG00000000141	ENSBTAG00000038949	0.72159
ENSBTAG00000000141	ENSBTAG00000039208	0.71109
ENSBTAG00000000141	ENSBTAG00000045957	0.70699
ENSBTAG00000000141	ENSBTAG00000047608	0.74588
ENSBTAG00000000191	ENSBTAG00000002706	0.70775
ENSBTAG00000000191	ENSBTAG00000002863	0.7301
ENSBTAG00000000191	ENSBTAG00000003773	0.70029
ENSBTAG00000000191	ENSBTAG00000007700	0.71562
ENSBTAG00000000191	ENSBTAG00000008747	0.70116
ENSBTAG00000000191	ENSBTAG00000012937	0.73206
ENSBTAG00000000191	ENSBTAG00000014272	0.73197
ENSBTAG00000000191	ENSBTAG00000016277	0.72815
ENSBTAG00000000191	ENSBTAG00000016313	0.70401
ENSBTAG00000000191	ENSBTAG00000017665	0.71376
ENSBTAG00000000191	ENSBTAG00000017710	0.71418
ENSBTAG00000000191	ENSBTAG00000017852	0.77738
ENSBTAG00000000191	ENSBTAG00000019299	0.70547
ENSBTAG00000000191	ENSBTAG00000019423	0.7205
ENSBTAG00000000191	ENSBTAG00000021632	0.73392
ENSBTAG00000000202	ENSBTAG00000006523	0.70928
ENSBTAG00000000202	ENSBTAG00000010449	0.70534
ENSBTAG00000000225	ENSBTAG00000001280	0.72632
ENSBTAG00000000246	ENSBTAG00000002238	0.71789
ENSBTAG00000000246	ENSBTAG00000003491	0.7389
ENSBTAG00000000246	ENSBTAG00000009213	0.71594
ENSBTAG00000000246	ENSBTAG00000014904	0.81886
ENSBTAG00000000246	ENSBTAG00000030820	0.8287
ENSBTAG00000000250	ENSBTAG00000006379	0.70818
ENSBTAG00000000285	ENSBTAG00000001044	0.72546
ENSBTAG00000000285	ENSBTAG00000015481	0.73612
ENSBTAG00000000291	ENSBTAG00000001164	0.73486
ENSBTAG00000000291	ENSBTAG00000002110	0.75189
ENSBTAG00000000291	ENSBTAG00000007690	0.72773
ENSBTAG00000000291	ENSBTAG00000009788	0.71656
ENSBTAG00000000291	ENSBTAG00000012377	0.72426
ENSBTAG00000000291	ENSBTAG00000014272	0.79143
ENSBTAG00000000291	ENSBTAG00000014649	0.74378
ENSBTAG00000000291	ENSBTAG00000016277	0.72086
ENSBTAG00000000291	ENSBTAG00000017852	0.74001
ENSBTAG00000000291	ENSBTAG00000018469	0.7172
ENSBTAG00000000291	ENSBTAG00000018694	0.76317
ENSBTAG00000000291	ENSBTAG00000019423	0.70397
ENSBTAG00000000291	ENSBTAG00000019625	0.75551
ENSBTAG00000000355	ENSBTAG00000001663	0.71419
ENSBTAG00000000355	ENSBTAG00000002413	0.73312
ENSBTAG00000000355	ENSBTAG00000004788	0.72478
ENSBTAG00000000355	ENSBTAG00000005688	0.70419
ENSBTAG00000000355	ENSBTAG00000007398	0.72035
ENSBTAG00000000355	ENSBTAG00000007513	0.74139
ENSBTAG00000000355	ENSBTAG00000009058	0.70152
ENSBTAG00000000355	ENSBTAG00000014579	0.7417
ENSBTAG00000000355	ENSBTAG00000014729	0.74144
ENSBTAG00000000355	ENSBTAG00000016995	0.76201
ENSBTAG00000000355	ENSBTAG00000019911	0.7487
ENSBTAG00000000355	ENSBTAG00000033395	0.80844
ENSBTAG00000000355	ENSBTAG00000037461	0.70791
ENSBTAG00000000355	ENSBTAG00000045628	0.72106
ENSBTAG00000000404	ENSBTAG00000000417	0.82424
ENSBTAG00000000404	ENSBTAG00000000797	0.70459
ENSBTAG00000000404	ENSBTAG00000000808	0.72663
ENSBTAG00000000404	ENSBTAG00000000825	0.73249
ENSBTAG00000000404	ENSBTAG00000000950	0.76757
ENSBTAG00000000404	ENSBTAG00000001353	0.78638
ENSBTAG00000000404	ENSBTAG00000001520	0.71416
ENSBTAG00000000404	ENSBTAG00000001781	0.72553
ENSBTAG00000000404	ENSBTAG00000001792	0.86103
ENSBTAG00000000404	ENSBTAG00000003294	0.71567
ENSBTAG00000000404	ENSBTAG00000003303	0.80501
ENSBTAG00000000404	ENSBTAG00000003315	0.70926
ENSBTAG00000000404	ENSBTAG00000003813	0.75203
ENSBTAG00000000404	ENSBTAG00000003936	0.81513
ENSBTAG00000000404	ENSBTAG00000004248	0.70688
ENSBTAG00000000404	ENSBTAG00000004664	0.74504
ENSBTAG00000000404	ENSBTAG00000004874	0.79615
ENSBTAG00000000404	ENSBTAG00000005096	0.79838
ENSBTAG00000000404	ENSBTAG00000005595	0.74011
ENSBTAG00000000404	ENSBTAG00000006075	0.70446
ENSBTAG00000000404	ENSBTAG00000006767	0.7225
ENSBTAG00000000404	ENSBTAG00000007106	0.74857
ENSBTAG00000000404	ENSBTAG00000007332	0.73831
ENSBTAG00000000404	ENSBTAG00000007398	0.72734
ENSBTAG00000000404	ENSBTAG00000008801	0.71957
ENSBTAG00000000404	ENSBTAG00000008977	0.80726
ENSBTAG00000000404	ENSBTAG00000009508	0.77732
ENSBTAG00000000404	ENSBTAG00000010234	0.70497
ENSBTAG00000000404	ENSBTAG00000010480	0.76244
ENSBTAG00000000404	ENSBTAG00000010715	0.77208
ENSBTAG00000000404	ENSBTAG00000011388	0.77192
ENSBTAG00000000404	ENSBTAG00000011444	0.76244
ENSBTAG00000000404	ENSBTAG00000011466	0.70967
ENSBTAG00000000404	ENSBTAG00000011471	0.84427
ENSBTAG00000000404	ENSBTAG00000011918	0.7526
ENSBTAG00000000404	ENSBTAG00000012366	0.70364
ENSBTAG00000000404	ENSBTAG00000012484	0.75999
ENSBTAG00000000404	ENSBTAG00000012752	0.76072
ENSBTAG00000000404	ENSBTAG00000012880	0.71
ENSBTAG00000000404	ENSBTAG00000012977	0.76223
ENSBTAG00000000404	ENSBTAG00000013123	0.74447
ENSBTAG00000000404	ENSBTAG00000013623	0.7244
ENSBTAG00000000404	ENSBTAG00000013723	0.70223
ENSBTAG00000000404	ENSBTAG00000014712	0.78522
ENSBTAG00000000404	ENSBTAG00000015734	0.80434
ENSBTAG00000000404	ENSBTAG00000016037	0.71398
ENSBTAG00000000404	ENSBTAG00000016079	0.70043
ENSBTAG00000000404	ENSBTAG00000016218	0.74076
ENSBTAG00000000404	ENSBTAG00000016560	0.77478
ENSBTAG00000000404	ENSBTAG00000016912	0.75426
ENSBTAG00000000404	ENSBTAG00000017120	0.81959
ENSBTAG00000000404	ENSBTAG00000017856	0.70103
ENSBTAG00000000404	ENSBTAG00000018188	0.72071
ENSBTAG00000000404	ENSBTAG00000018269	0.72701
ENSBTAG00000000404	ENSBTAG00000018813	0.70436
ENSBTAG00000000404	ENSBTAG00000018918	0.72919
ENSBTAG00000000404	ENSBTAG00000019025	0.70588
ENSBTAG00000000404	ENSBTAG00000019096	0.73074
ENSBTAG00000000404	ENSBTAG00000019216	0.79423
ENSBTAG00000000404	ENSBTAG00000019831	0.78146
ENSBTAG00000000404	ENSBTAG00000020721	0.79675
ENSBTAG00000000404	ENSBTAG00000021227	0.7444
ENSBTAG00000000404	ENSBTAG00000021776	0.72183
ENSBTAG00000000404	ENSBTAG00000021805	0.83158
ENSBTAG00000000404	ENSBTAG00000022009	0.84707
ENSBTAG00000000404	ENSBTAG00000025540	0.79366
ENSBTAG00000000404	ENSBTAG00000026415	0.70246
ENSBTAG00000000404	ENSBTAG00000026886	0.71955
ENSBTAG00000000404	ENSBTAG00000027361	0.80861
ENSBTAG00000000404	ENSBTAG00000043581	0.71513
ENSBTAG00000000404	ENSBTAG00000045957	0.76431
ENSBTAG00000000404	ENSBTAG00000046019	0.77237
ENSBTAG00000000404	ENSBTAG00000047059	0.75406
ENSBTAG00000000417	ENSBTAG00000001353	0.8475
ENSBTAG00000000417	ENSBTAG00000001520	0.74451
ENSBTAG00000000417	ENSBTAG00000001781	0.70415
ENSBTAG00000000417	ENSBTAG00000001792	0.74985
ENSBTAG00000000417	ENSBTAG00000001795	0.72907
ENSBTAG00000000417	ENSBTAG00000002847	0.71146
ENSBTAG00000000417	ENSBTAG00000003303	0.71608
ENSBTAG00000000417	ENSBTAG00000003936	0.76029
ENSBTAG00000000417	ENSBTAG00000004248	0.70136
ENSBTAG00000000417	ENSBTAG00000004664	0.73585
ENSBTAG00000000417	ENSBTAG00000004874	0.71432
ENSBTAG00000000417	ENSBTAG00000005096	0.79515
ENSBTAG00000000417	ENSBTAG00000008801	0.71486
ENSBTAG00000000417	ENSBTAG00000008977	0.75601
ENSBTAG00000000417	ENSBTAG00000009508	0.71788
ENSBTAG00000000417	ENSBTAG00000010959	0.71146
ENSBTAG00000000417	ENSBTAG00000011388	0.70714
ENSBTAG00000000417	ENSBTAG00000011471	0.76485
ENSBTAG00000000417	ENSBTAG00000011553	0.70619
ENSBTAG00000000417	ENSBTAG00000012484	0.73333
ENSBTAG00000000417	ENSBTAG00000012490	0.76245
ENSBTAG00000000417	ENSBTAG00000012589	0.74564
ENSBTAG00000000417	ENSBTAG00000012788	0.71421
ENSBTAG00000000417	ENSBTAG00000012885	0.71028
ENSBTAG00000000417	ENSBTAG00000013123	0.72927
ENSBTAG00000000417	ENSBTAG00000014712	0.76002
ENSBTAG00000000417	ENSBTAG00000014840	0.71096
ENSBTAG00000000417	ENSBTAG00000015221	0.78384
ENSBTAG00000000417	ENSBTAG00000015734	0.7278
ENSBTAG00000000417	ENSBTAG00000015968	0.74582
ENSBTAG00000000417	ENSBTAG00000016037	0.71126
ENSBTAG00000000417	ENSBTAG00000016218	0.73472
ENSBTAG00000000417	ENSBTAG00000016912	0.73331
ENSBTAG00000000417	ENSBTAG00000017120	0.77578
ENSBTAG00000000417	ENSBTAG00000017253	0.77109
ENSBTAG00000000417	ENSBTAG00000019216	0.78894
ENSBTAG00000000417	ENSBTAG00000019299	0.70062
ENSBTAG00000000417	ENSBTAG00000019831	0.72915
ENSBTAG00000000417	ENSBTAG00000021805	0.74172
ENSBTAG00000000417	ENSBTAG00000022009	0.76856
ENSBTAG00000000417	ENSBTAG00000025540	0.72978
ENSBTAG00000000417	ENSBTAG00000043581	0.74834
ENSBTAG00000000417	ENSBTAG00000046019	0.75169
ENSBTAG00000000428	ENSBTAG00000001780	0.72199
ENSBTAG00000000428	ENSBTAG00000005009	0.70823
ENSBTAG00000000428	ENSBTAG00000019462	0.70152
ENSBTAG00000000448	ENSBTAG00000002049	0.78808
ENSBTAG00000000448	ENSBTAG00000004379	0.78392
ENSBTAG00000000448	ENSBTAG00000007484	0.77548
ENSBTAG00000000448	ENSBTAG00000010265	0.74753
ENSBTAG00000000448	ENSBTAG00000011140	0.72434
ENSBTAG00000000448	ENSBTAG00000016679	0.7278
ENSBTAG00000000448	ENSBTAG00000017605	0.76283
ENSBTAG00000000448	ENSBTAG00000018041	0.73273
ENSBTAG00000000448	ENSBTAG00000021301	0.7977
ENSBTAG00000000448	ENSBTAG00000021832	0.82275
ENSBTAG00000000448	ENSBTAG00000046814	0.81205
ENSBTAG00000000451	ENSBTAG00000000550	0.72921
ENSBTAG00000000451	ENSBTAG00000000605	0.90864
ENSBTAG00000000451	ENSBTAG00000000808	0.72717
ENSBTAG00000000451	ENSBTAG00000000913	0.85825
ENSBTAG00000000451	ENSBTAG00000000950	0.74439
ENSBTAG00000000451	ENSBTAG00000001109	0.8422
ENSBTAG00000000451	ENSBTAG00000001289	0.74321
ENSBTAG00000000451	ENSBTAG00000001520	0.70484
ENSBTAG00000000451	ENSBTAG00000001521	0.90357
ENSBTAG00000000451	ENSBTAG00000001792	0.73596
ENSBTAG00000000451	ENSBTAG00000002000	0.8486
ENSBTAG00000000451	ENSBTAG00000002046	0.79287
ENSBTAG00000000451	ENSBTAG00000002182	0.87422
ENSBTAG00000000451	ENSBTAG00000002203	0.83126
ENSBTAG00000000451	ENSBTAG00000002463	0.81482
ENSBTAG00000000451	ENSBTAG00000002507	0.77194
ENSBTAG00000000451	ENSBTAG00000002944	0.84388
ENSBTAG00000000451	ENSBTAG00000003279	0.70081
ENSBTAG00000000451	ENSBTAG00000003303	0.77171
ENSBTAG00000000451	ENSBTAG00000003728	0.93339
ENSBTAG00000000451	ENSBTAG00000003813	0.76244
ENSBTAG00000000451	ENSBTAG00000003936	0.70154
ENSBTAG00000000451	ENSBTAG00000004295	0.85565
ENSBTAG00000000451	ENSBTAG00000004348	0.86973
ENSBTAG00000000451	ENSBTAG00000004398	0.74638
ENSBTAG00000000451	ENSBTAG00000004823	0.87222
ENSBTAG00000000451	ENSBTAG00000004871	0.90409
ENSBTAG00000000451	ENSBTAG00000004910	0.70231
ENSBTAG00000000451	ENSBTAG00000005285	0.7355
ENSBTAG00000000451	ENSBTAG00000005465	0.79922
ENSBTAG00000000451	ENSBTAG00000005907	0.93425
ENSBTAG00000000451	ENSBTAG00000006075	0.83661
ENSBTAG00000000451	ENSBTAG00000006342	0.84896
ENSBTAG00000000451	ENSBTAG00000006391	0.89886
ENSBTAG00000000451	ENSBTAG00000006441	0.84954
ENSBTAG00000000451	ENSBTAG00000006767	0.80956
ENSBTAG00000000451	ENSBTAG00000007332	0.82851
ENSBTAG00000000451	ENSBTAG00000007754	0.83922
ENSBTAG00000000451	ENSBTAG00000007812	0.83098
ENSBTAG00000000451	ENSBTAG00000008116	0.73738
ENSBTAG00000000451	ENSBTAG00000008314	0.79508
ENSBTAG00000000451	ENSBTAG00000008347	0.70375
ENSBTAG00000000451	ENSBTAG00000008692	0.87105
ENSBTAG00000000451	ENSBTAG00000009200	0.83707
ENSBTAG00000000451	ENSBTAG00000009334	0.91216
ENSBTAG00000000451	ENSBTAG00000009462	0.86824
ENSBTAG00000000451	ENSBTAG00000009479	0.87636
ENSBTAG00000000451	ENSBTAG00000009509	0.85702
ENSBTAG00000000451	ENSBTAG00000009534	0.83282
ENSBTAG00000000451	ENSBTAG00000009603	0.84882
ENSBTAG00000000451	ENSBTAG00000009713	0.89328
ENSBTAG00000000451	ENSBTAG00000009914	0.83763
ENSBTAG00000000451	ENSBTAG00000010232	0.79984
ENSBTAG00000000451	ENSBTAG00000010715	0.80872
ENSBTAG00000000451	ENSBTAG00000011145	0.90499
ENSBTAG00000000451	ENSBTAG00000011758	0.7989
ENSBTAG00000000451	ENSBTAG00000011918	0.72255
ENSBTAG00000000451	ENSBTAG00000012072	0.86856
ENSBTAG00000000451	ENSBTAG00000012232	0.84756
ENSBTAG00000000451	ENSBTAG00000012634	0.86654
ENSBTAG00000000451	ENSBTAG00000012752	0.83327
ENSBTAG00000000451	ENSBTAG00000012760	0.90305
ENSBTAG00000000451	ENSBTAG00000012890	0.80948
ENSBTAG00000000451	ENSBTAG00000012975	0.80628
ENSBTAG00000000451	ENSBTAG00000013208	0.77084
ENSBTAG00000000451	ENSBTAG00000013315	0.7233
ENSBTAG00000000451	ENSBTAG00000013723	0.82373
ENSBTAG00000000451	ENSBTAG00000013930	0.89727
ENSBTAG00000000451	ENSBTAG00000014068	0.71048
ENSBTAG00000000451	ENSBTAG00000014520	0.73117
ENSBTAG00000000451	ENSBTAG00000014669	0.87646
ENSBTAG00000000451	ENSBTAG00000014712	0.7057
ENSBTAG00000000451	ENSBTAG00000014878	0.78872
ENSBTAG00000000451	ENSBTAG00000015041	0.91023
ENSBTAG00000000451	ENSBTAG00000015049	0.75362
ENSBTAG00000000451	ENSBTAG00000015156	0.91115
ENSBTAG00000000451	ENSBTAG00000015892	0.90885
ENSBTAG00000000451	ENSBTAG00000016079	0.83544
ENSBTAG00000000451	ENSBTAG00000016218	0.73652
ENSBTAG00000000451	ENSBTAG00000016266	0.76393
ENSBTAG00000000451	ENSBTAG00000017009	0.76799
ENSBTAG00000000451	ENSBTAG00000017267	0.88236
ENSBTAG00000000451	ENSBTAG00000017496	0.82642
ENSBTAG00000000451	ENSBTAG00000018155	0.84424
ENSBTAG00000000451	ENSBTAG00000018188	0.85277
ENSBTAG00000000451	ENSBTAG00000018278	0.90048
ENSBTAG00000000451	ENSBTAG00000018479	0.73761
ENSBTAG00000000451	ENSBTAG00000018483	0.90024
ENSBTAG00000000451	ENSBTAG00000018813	0.84375
ENSBTAG00000000451	ENSBTAG00000018918	0.74216
ENSBTAG00000000451	ENSBTAG00000019025	0.88716
ENSBTAG00000000451	ENSBTAG00000019096	0.82198
ENSBTAG00000000451	ENSBTAG00000019419	0.86097
ENSBTAG00000000451	ENSBTAG00000019521	0.75287
ENSBTAG00000000451	ENSBTAG00000019603	0.70502
ENSBTAG00000000451	ENSBTAG00000019831	0.77369
ENSBTAG00000000451	ENSBTAG00000019891	0.78597
ENSBTAG00000000451	ENSBTAG00000020405	0.8931
ENSBTAG00000000451	ENSBTAG00000020721	0.8002
ENSBTAG00000000451	ENSBTAG00000020968	0.7625
ENSBTAG00000000451	ENSBTAG00000021227	0.88207
ENSBTAG00000000451	ENSBTAG00000021242	0.8516
ENSBTAG00000000451	ENSBTAG00000021491	0.82833
ENSBTAG00000000451	ENSBTAG00000021651	0.84544
ENSBTAG00000000451	ENSBTAG00000021724	0.7646
ENSBTAG00000000451	ENSBTAG00000021759	0.80885
ENSBTAG00000000451	ENSBTAG00000021776	0.81656
ENSBTAG00000000451	ENSBTAG00000022032	0.75613
ENSBTAG00000000451	ENSBTAG00000023487	0.70379
ENSBTAG00000000451	ENSBTAG00000024723	0.74408
ENSBTAG00000000451	ENSBTAG00000025540	0.78024
ENSBTAG00000000451	ENSBTAG00000026886	0.85826
ENSBTAG00000000451	ENSBTAG00000027361	0.82358
ENSBTAG00000000451	ENSBTAG00000039208	0.83547
ENSBTAG00000000451	ENSBTAG00000039555	0.87856
ENSBTAG00000000451	ENSBTAG00000039582	0.90959
ENSBTAG00000000451	ENSBTAG00000040295	0.7747
ENSBTAG00000000451	ENSBTAG00000040564	0.7308
ENSBTAG00000000451	ENSBTAG00000045628	0.71742
ENSBTAG00000000451	ENSBTAG00000045783	0.79821
ENSBTAG00000000451	ENSBTAG00000045857	0.77503
ENSBTAG00000000451	ENSBTAG00000046019	0.74308
ENSBTAG00000000451	ENSBTAG00000046786	0.73084
ENSBTAG00000000505	ENSBTAG00000006876	0.77131
ENSBTAG00000000505	ENSBTAG00000007787	0.74978
ENSBTAG00000000505	ENSBTAG00000027795	0.71969
ENSBTAG00000000550	ENSBTAG00000000797	0.71007
ENSBTAG00000000550	ENSBTAG00000000808	0.80502
ENSBTAG00000000550	ENSBTAG00000000913	0.7609
ENSBTAG00000000550	ENSBTAG00000000950	0.79696
ENSBTAG00000000550	ENSBTAG00000001109	0.77633
ENSBTAG00000000550	ENSBTAG00000001353	0.7031
ENSBTAG00000000550	ENSBTAG00000001520	0.72064
ENSBTAG00000000550	ENSBTAG00000001781	0.71623
ENSBTAG00000000550	ENSBTAG00000001792	0.78995
ENSBTAG00000000550	ENSBTAG00000001855	0.83427
ENSBTAG00000000550	ENSBTAG00000002000	0.71933
ENSBTAG00000000550	ENSBTAG00000002046	0.73695
ENSBTAG00000000550	ENSBTAG00000002182	0.79316
ENSBTAG00000000550	ENSBTAG00000002203	0.7738
ENSBTAG00000000550	ENSBTAG00000002507	0.72031
ENSBTAG00000000550	ENSBTAG00000002847	0.79372
ENSBTAG00000000550	ENSBTAG00000002944	0.78681
ENSBTAG00000000550	ENSBTAG00000003303	0.75345
ENSBTAG00000000550	ENSBTAG00000003728	0.76945
ENSBTAG00000000550	ENSBTAG00000003813	0.72481
ENSBTAG00000000550	ENSBTAG00000003936	0.83229
ENSBTAG00000000550	ENSBTAG00000004248	0.70314
ENSBTAG00000000550	ENSBTAG00000004295	0.72587
ENSBTAG00000000550	ENSBTAG00000004348	0.8177
ENSBTAG00000000550	ENSBTAG00000004664	0.7214
ENSBTAG00000000550	ENSBTAG00000004871	0.71261
ENSBTAG00000000550	ENSBTAG00000004874	0.81734
ENSBTAG00000000550	ENSBTAG00000004910	0.78753
ENSBTAG00000000550	ENSBTAG00000005465	0.73071
ENSBTAG00000000550	ENSBTAG00000005907	0.74335
ENSBTAG00000000550	ENSBTAG00000006075	0.81643
ENSBTAG00000000550	ENSBTAG00000006084	0.73025
ENSBTAG00000000550	ENSBTAG00000006391	0.81082
ENSBTAG00000000550	ENSBTAG00000007106	0.80053
ENSBTAG00000000550	ENSBTAG00000007332	0.75575
ENSBTAG00000000550	ENSBTAG00000007398	0.74315
ENSBTAG00000000550	ENSBTAG00000007754	0.77457
ENSBTAG00000000550	ENSBTAG00000007812	0.76966
ENSBTAG00000000550	ENSBTAG00000008116	0.79709
ENSBTAG00000000550	ENSBTAG00000008692	0.75941
ENSBTAG00000000550	ENSBTAG00000009200	0.71895
ENSBTAG00000000550	ENSBTAG00000009449	0.78404
ENSBTAG00000000550	ENSBTAG00000009462	0.83477
ENSBTAG00000000550	ENSBTAG00000009479	0.78406
ENSBTAG00000000550	ENSBTAG00000009508	0.81684
ENSBTAG00000000550	ENSBTAG00000009534	0.79087
ENSBTAG00000000550	ENSBTAG00000009603	0.76544
ENSBTAG00000000550	ENSBTAG00000009914	0.75914
ENSBTAG00000000550	ENSBTAG00000010232	0.78777
ENSBTAG00000000550	ENSBTAG00000010265	0.70582
ENSBTAG00000000550	ENSBTAG00000010504	0.74259
ENSBTAG00000000550	ENSBTAG00000010566	0.73492
ENSBTAG00000000550	ENSBTAG00000010715	0.86556
ENSBTAG00000000550	ENSBTAG00000011145	0.75158
ENSBTAG00000000550	ENSBTAG00000011228	0.77984
ENSBTAG00000000550	ENSBTAG00000011471	0.70084
ENSBTAG00000000550	ENSBTAG00000011787	0.70586
ENSBTAG00000000550	ENSBTAG00000011918	0.76187
ENSBTAG00000000550	ENSBTAG00000012072	0.77499
ENSBTAG00000000550	ENSBTAG00000012232	0.84968
ENSBTAG00000000550	ENSBTAG00000012484	0.76278
ENSBTAG00000000550	ENSBTAG00000012634	0.88473
ENSBTAG00000000550	ENSBTAG00000012752	0.80754
ENSBTAG00000000550	ENSBTAG00000012760	0.76868
ENSBTAG00000000550	ENSBTAG00000012880	0.75305
ENSBTAG00000000550	ENSBTAG00000012890	0.71764
ENSBTAG00000000550	ENSBTAG00000012977	0.70177
ENSBTAG00000000550	ENSBTAG00000013315	0.73675
ENSBTAG00000000550	ENSBTAG00000013723	0.79556
ENSBTAG00000000550	ENSBTAG00000013930	0.7402
ENSBTAG00000000550	ENSBTAG00000014579	0.78688
ENSBTAG00000000550	ENSBTAG00000014669	0.70107
ENSBTAG00000000550	ENSBTAG00000014712	0.85231
ENSBTAG00000000550	ENSBTAG00000015041	0.76498
ENSBTAG00000000550	ENSBTAG00000015049	0.74644
ENSBTAG00000000550	ENSBTAG00000015117	0.72392
ENSBTAG00000000550	ENSBTAG00000015156	0.7199
ENSBTAG00000000550	ENSBTAG00000015853	0.75377
ENSBTAG00000000550	ENSBTAG00000015892	0.79078
ENSBTAG00000000550	ENSBTAG00000016079	0.777
ENSBTAG00000000550	ENSBTAG00000016218	0.90938
ENSBTAG00000000550	ENSBTAG00000016560	0.70554
ENSBTAG00000000550	ENSBTAG00000016995	0.75904
ENSBTAG00000000550	ENSBTAG00000017267	0.78462
ENSBTAG00000000550	ENSBTAG00000017496	0.74153
ENSBTAG00000000550	ENSBTAG00000018188	0.83202
ENSBTAG00000000550	ENSBTAG00000018278	0.72673
ENSBTAG00000000550	ENSBTAG00000018479	0.74977
ENSBTAG00000000550	ENSBTAG00000018483	0.80449
ENSBTAG00000000550	ENSBTAG00000018813	0.83854
ENSBTAG00000000550	ENSBTAG00000018918	0.83042
ENSBTAG00000000550	ENSBTAG00000019025	0.79628
ENSBTAG00000000550	ENSBTAG00000019096	0.84175
ENSBTAG00000000550	ENSBTAG00000019419	0.76906
ENSBTAG00000000550	ENSBTAG00000019831	0.73128
ENSBTAG00000000550	ENSBTAG00000019891	0.83639
ENSBTAG00000000550	ENSBTAG00000019911	0.70158
ENSBTAG00000000550	ENSBTAG00000020405	0.84845
ENSBTAG00000000550	ENSBTAG00000020721	0.71035
ENSBTAG00000000550	ENSBTAG00000020850	0.72337
ENSBTAG00000000550	ENSBTAG00000021227	0.8246
ENSBTAG00000000550	ENSBTAG00000021651	0.70868
ENSBTAG00000000550	ENSBTAG00000021776	0.89352
ENSBTAG00000000550	ENSBTAG00000022032	0.7993
ENSBTAG00000000550	ENSBTAG00000023487	0.73518
ENSBTAG00000000550	ENSBTAG00000024701	0.77968
ENSBTAG00000000550	ENSBTAG00000025540	0.8489
ENSBTAG00000000550	ENSBTAG00000026415	0.72228
ENSBTAG00000000550	ENSBTAG00000026886	0.79704
ENSBTAG00000000550	ENSBTAG00000027361	0.76446
ENSBTAG00000000550	ENSBTAG00000039555	0.7091
ENSBTAG00000000550	ENSBTAG00000039582	0.73117
ENSBTAG00000000550	ENSBTAG00000040295	0.84549
ENSBTAG00000000550	ENSBTAG00000045857	0.75112
ENSBTAG00000000550	ENSBTAG00000046019	0.81351
ENSBTAG00000000550	ENSBTAG00000046786	0.76076
ENSBTAG00000000605	ENSBTAG00000000808	0.71561
ENSBTAG00000000605	ENSBTAG00000000913	0.87963
ENSBTAG00000000605	ENSBTAG00000001109	0.82178
ENSBTAG00000000605	ENSBTAG00000001289	0.72521
ENSBTAG00000000605	ENSBTAG00000001475	0.74255
ENSBTAG00000000605	ENSBTAG00000001520	0.70325
ENSBTAG00000000605	ENSBTAG00000001521	0.924
ENSBTAG00000000605	ENSBTAG00000001792	0.77529
ENSBTAG00000000605	ENSBTAG00000002000	0.80373
ENSBTAG00000000605	ENSBTAG00000002046	0.79126
ENSBTAG00000000605	ENSBTAG00000002182	0.82946
ENSBTAG00000000605	ENSBTAG00000002203	0.87006
ENSBTAG00000000605	ENSBTAG00000002463	0.74502
ENSBTAG00000000605	ENSBTAG00000002507	0.78119
ENSBTAG00000000605	ENSBTAG00000002944	0.83865
ENSBTAG00000000605	ENSBTAG00000003279	0.75368
ENSBTAG00000000605	ENSBTAG00000003303	0.7729
ENSBTAG00000000605	ENSBTAG00000003728	0.92064
ENSBTAG00000000605	ENSBTAG00000003813	0.71297
ENSBTAG00000000605	ENSBTAG00000004295	0.89227
ENSBTAG00000000605	ENSBTAG00000004348	0.86052
ENSBTAG00000000605	ENSBTAG00000004398	0.80946
ENSBTAG00000000605	ENSBTAG00000004823	0.81477
ENSBTAG00000000605	ENSBTAG00000004871	0.88879
ENSBTAG00000000605	ENSBTAG00000005285	0.73964
ENSBTAG00000000605	ENSBTAG00000005465	0.78765
ENSBTAG00000000605	ENSBTAG00000005907	0.93378
ENSBTAG00000000605	ENSBTAG00000006075	0.84362
ENSBTAG00000000605	ENSBTAG00000006342	0.85205
ENSBTAG00000000605	ENSBTAG00000006391	0.90432
ENSBTAG00000000605	ENSBTAG00000006441	0.8676
ENSBTAG00000000605	ENSBTAG00000006767	0.84079
ENSBTAG00000000605	ENSBTAG00000007106	0.70807
ENSBTAG00000000605	ENSBTAG00000007332	0.85623
ENSBTAG00000000605	ENSBTAG00000007754	0.88813
ENSBTAG00000000605	ENSBTAG00000007812	0.87459
ENSBTAG00000000605	ENSBTAG00000008314	0.81277
ENSBTAG00000000605	ENSBTAG00000008347	0.72104
ENSBTAG00000000605	ENSBTAG00000008692	0.91198
ENSBTAG00000000605	ENSBTAG00000009200	0.87209
ENSBTAG00000000605	ENSBTAG00000009334	0.92641
ENSBTAG00000000605	ENSBTAG00000009462	0.8322
ENSBTAG00000000605	ENSBTAG00000009479	0.89366
ENSBTAG00000000605	ENSBTAG00000009509	0.93072
ENSBTAG00000000605	ENSBTAG00000009534	0.83569
ENSBTAG00000000605	ENSBTAG00000009603	0.85995
ENSBTAG00000000605	ENSBTAG00000009713	0.934
ENSBTAG00000000605	ENSBTAG00000009914	0.86047
ENSBTAG00000000605	ENSBTAG00000010232	0.78871
ENSBTAG00000000605	ENSBTAG00000010715	0.76773
ENSBTAG00000000605	ENSBTAG00000010931	0.74017
ENSBTAG00000000605	ENSBTAG00000011145	0.88981
ENSBTAG00000000605	ENSBTAG00000011758	0.77046
ENSBTAG00000000605	ENSBTAG00000011787	0.70842
ENSBTAG00000000605	ENSBTAG00000011918	0.73854
ENSBTAG00000000605	ENSBTAG00000012072	0.87807
ENSBTAG00000000605	ENSBTAG00000012232	0.83582
ENSBTAG00000000605	ENSBTAG00000012634	0.86081
ENSBTAG00000000605	ENSBTAG00000012752	0.86121
ENSBTAG00000000605	ENSBTAG00000012760	0.87355
ENSBTAG00000000605	ENSBTAG00000012890	0.802
ENSBTAG00000000605	ENSBTAG00000012975	0.80399
ENSBTAG00000000605	ENSBTAG00000013208	0.71551
ENSBTAG00000000605	ENSBTAG00000013723	0.82503
ENSBTAG00000000605	ENSBTAG00000013930	0.9354
ENSBTAG00000000605	ENSBTAG00000014520	0.73922
ENSBTAG00000000605	ENSBTAG00000014669	0.89756
ENSBTAG00000000605	ENSBTAG00000014878	0.83996
ENSBTAG00000000605	ENSBTAG00000015041	0.90829
ENSBTAG00000000605	ENSBTAG00000015156	0.94943
ENSBTAG00000000605	ENSBTAG00000015892	0.88881
ENSBTAG00000000605	ENSBTAG00000016079	0.8724
ENSBTAG00000000605	ENSBTAG00000016266	0.76913
ENSBTAG00000000605	ENSBTAG00000017267	0.85556
ENSBTAG00000000605	ENSBTAG00000017496	0.87497
ENSBTAG00000000605	ENSBTAG00000018155	0.84167
ENSBTAG00000000605	ENSBTAG00000018188	0.83197
ENSBTAG00000000605	ENSBTAG00000018278	0.95583
ENSBTAG00000000605	ENSBTAG00000018479	0.71078
ENSBTAG00000000605	ENSBTAG00000018483	0.8842
ENSBTAG00000000605	ENSBTAG00000018813	0.82609
ENSBTAG00000000605	ENSBTAG00000018918	0.74068
ENSBTAG00000000605	ENSBTAG00000019025	0.92753
ENSBTAG00000000605	ENSBTAG00000019096	0.82836
ENSBTAG00000000605	ENSBTAG00000019419	0.86331
ENSBTAG00000000605	ENSBTAG00000019521	0.77941
ENSBTAG00000000605	ENSBTAG00000019542	0.75834
ENSBTAG00000000605	ENSBTAG00000019603	0.76394
ENSBTAG00000000605	ENSBTAG00000019831	0.79494
ENSBTAG00000000605	ENSBTAG00000019891	0.74983
ENSBTAG00000000605	ENSBTAG00000020405	0.87755
ENSBTAG00000000605	ENSBTAG00000020721	0.81828
ENSBTAG00000000605	ENSBTAG00000020968	0.77889
ENSBTAG00000000605	ENSBTAG00000021227	0.8844
ENSBTAG00000000605	ENSBTAG00000021242	0.90271
ENSBTAG00000000605	ENSBTAG00000021491	0.8544
ENSBTAG00000000605	ENSBTAG00000021651	0.80828
ENSBTAG00000000605	ENSBTAG00000021759	0.83626
ENSBTAG00000000605	ENSBTAG00000021776	0.79939
ENSBTAG00000000605	ENSBTAG00000022032	0.73963
ENSBTAG00000000605	ENSBTAG00000025540	0.77133
ENSBTAG00000000605	ENSBTAG00000025571	0.76937
ENSBTAG00000000605	ENSBTAG00000026886	0.89349
ENSBTAG00000000605	ENSBTAG00000027361	0.85773
ENSBTAG00000000605	ENSBTAG00000039208	0.87162
ENSBTAG00000000605	ENSBTAG00000039555	0.91309
ENSBTAG00000000605	ENSBTAG00000039582	0.936
ENSBTAG00000000605	ENSBTAG00000040295	0.7226
ENSBTAG00000000605	ENSBTAG00000040564	0.73995
ENSBTAG00000000605	ENSBTAG00000045628	0.70177
ENSBTAG00000000605	ENSBTAG00000045783	0.8339
ENSBTAG00000000605	ENSBTAG00000045857	0.81435
ENSBTAG00000000605	ENSBTAG00000046019	0.75321
ENSBTAG00000000605	ENSBTAG00000047059	0.70908
ENSBTAG00000000647	ENSBTAG00000001353	0.73162
ENSBTAG00000000647	ENSBTAG00000003294	0.72517
ENSBTAG00000000647	ENSBTAG00000003315	0.71818
ENSBTAG00000000647	ENSBTAG00000003936	0.70172
ENSBTAG00000000647	ENSBTAG00000004248	0.75185
ENSBTAG00000000647	ENSBTAG00000005688	0.77666
ENSBTAG00000000647	ENSBTAG00000010566	0.71031
ENSBTAG00000000647	ENSBTAG00000011466	0.74713
ENSBTAG00000000647	ENSBTAG00000011471	0.7217
ENSBTAG00000000647	ENSBTAG00000012484	0.81164
ENSBTAG00000000647	ENSBTAG00000012880	0.74573
ENSBTAG00000000647	ENSBTAG00000014712	0.72654
ENSBTAG00000000647	ENSBTAG00000014918	0.73937
ENSBTAG00000000647	ENSBTAG00000015117	0.71782
ENSBTAG00000000647	ENSBTAG00000016552	0.73875
ENSBTAG00000000647	ENSBTAG00000020850	0.70464
ENSBTAG00000000647	ENSBTAG00000025540	0.70116
ENSBTAG00000000647	ENSBTAG00000026415	0.75981
ENSBTAG00000000647	ENSBTAG00000039138	0.72918
ENSBTAG00000000647	ENSBTAG00000043581	0.70705
ENSBTAG00000000675	ENSBTAG00000002472	0.70467
ENSBTAG00000000675	ENSBTAG00000013413	0.73466
ENSBTAG00000000675	ENSBTAG00000017087	0.75722
ENSBTAG00000000675	ENSBTAG00000020440	0.7067
ENSBTAG00000000735	ENSBTAG00000008259	0.7405
ENSBTAG00000000784	ENSBTAG00000002472	0.7055
ENSBTAG00000000784	ENSBTAG00000005075	0.71992
ENSBTAG00000000784	ENSBTAG00000013413	0.72749
ENSBTAG00000000784	ENSBTAG00000013832	0.72488
ENSBTAG00000000784	ENSBTAG00000021780	0.73487
ENSBTAG00000000784	ENSBTAG00000047780	0.73979
ENSBTAG00000000797	ENSBTAG00000000825	0.74861
ENSBTAG00000000797	ENSBTAG00000000950	0.74344
ENSBTAG00000000797	ENSBTAG00000001109	0.75801
ENSBTAG00000000797	ENSBTAG00000001353	0.70202
ENSBTAG00000000797	ENSBTAG00000001792	0.77726
ENSBTAG00000000797	ENSBTAG00000002944	0.71346
ENSBTAG00000000797	ENSBTAG00000003025	0.7255
ENSBTAG00000000797	ENSBTAG00000003303	0.79041
ENSBTAG00000000797	ENSBTAG00000003936	0.74783
ENSBTAG00000000797	ENSBTAG00000004348	0.72279
ENSBTAG00000000797	ENSBTAG00000004874	0.73315
ENSBTAG00000000797	ENSBTAG00000005595	0.76222
ENSBTAG00000000797	ENSBTAG00000006075	0.72112
ENSBTAG00000000797	ENSBTAG00000006767	0.71423
ENSBTAG00000000797	ENSBTAG00000007332	0.76607
ENSBTAG00000000797	ENSBTAG00000007398	0.76648
ENSBTAG00000000797	ENSBTAG00000008241	0.70965
ENSBTAG00000000797	ENSBTAG00000008801	0.7325
ENSBTAG00000000797	ENSBTAG00000008977	0.75742
ENSBTAG00000000797	ENSBTAG00000009508	0.77215
ENSBTAG00000000797	ENSBTAG00000009603	0.73671
ENSBTAG00000000797	ENSBTAG00000010157	0.70334
ENSBTAG00000000797	ENSBTAG00000010232	0.75302
ENSBTAG00000000797	ENSBTAG00000010715	0.78835
ENSBTAG00000000797	ENSBTAG00000010959	0.75986
ENSBTAG00000000797	ENSBTAG00000011228	0.70913
ENSBTAG00000000797	ENSBTAG00000011250	0.73648
ENSBTAG00000000797	ENSBTAG00000011388	0.81539
ENSBTAG00000000797	ENSBTAG00000011471	0.71646
ENSBTAG00000000797	ENSBTAG00000011918	0.73803
ENSBTAG00000000797	ENSBTAG00000012366	0.78311
ENSBTAG00000000797	ENSBTAG00000012654	0.73351
ENSBTAG00000000797	ENSBTAG00000012739	0.76332
ENSBTAG00000000797	ENSBTAG00000012752	0.73025
ENSBTAG00000000797	ENSBTAG00000013623	0.76181
ENSBTAG00000000797	ENSBTAG00000014712	0.76492
ENSBTAG00000000797	ENSBTAG00000014822	0.72444
ENSBTAG00000000797	ENSBTAG00000015892	0.71349
ENSBTAG00000000797	ENSBTAG00000016133	0.76065
ENSBTAG00000000797	ENSBTAG00000018155	0.71453
ENSBTAG00000000797	ENSBTAG00000018188	0.75951
ENSBTAG00000000797	ENSBTAG00000018813	0.71367
ENSBTAG00000000797	ENSBTAG00000018918	0.73527
ENSBTAG00000000797	ENSBTAG00000019216	0.73929
ENSBTAG00000000797	ENSBTAG00000019830	0.7259
ENSBTAG00000000797	ENSBTAG00000019831	0.74814
ENSBTAG00000000797	ENSBTAG00000021227	0.75007
ENSBTAG00000000797	ENSBTAG00000022009	0.76222
ENSBTAG00000000797	ENSBTAG00000024701	0.7343
ENSBTAG00000000797	ENSBTAG00000025540	0.71609
ENSBTAG00000000797	ENSBTAG00000027361	0.72617
ENSBTAG00000000797	ENSBTAG00000030942	0.71088
ENSBTAG00000000797	ENSBTAG00000040295	0.7438
ENSBTAG00000000797	ENSBTAG00000045957	0.77763
ENSBTAG00000000797	ENSBTAG00000047059	0.70652
ENSBTAG00000000806	ENSBTAG00000006901	0.75743
ENSBTAG00000000806	ENSBTAG00000007479	0.79606
ENSBTAG00000000806	ENSBTAG00000015728	0.7183
ENSBTAG00000000806	ENSBTAG00000018386	0.7241
ENSBTAG00000000806	ENSBTAG00000019950	0.73602
ENSBTAG00000000806	ENSBTAG00000024027	0.78462
ENSBTAG00000000808	ENSBTAG00000000913	0.78919
ENSBTAG00000000808	ENSBTAG00000000950	0.86949
ENSBTAG00000000808	ENSBTAG00000001109	0.85215
ENSBTAG00000000808	ENSBTAG00000001792	0.84813
ENSBTAG00000000808	ENSBTAG00000002000	0.77125
ENSBTAG00000000808	ENSBTAG00000002182	0.71858
ENSBTAG00000000808	ENSBTAG00000002203	0.70163
ENSBTAG00000000808	ENSBTAG00000002463	0.74763
ENSBTAG00000000808	ENSBTAG00000002944	0.85132
ENSBTAG00000000808	ENSBTAG00000003303	0.759
ENSBTAG00000000808	ENSBTAG00000003315	0.70864
ENSBTAG00000000808	ENSBTAG00000003728	0.76988
ENSBTAG00000000808	ENSBTAG00000003813	0.71355
ENSBTAG00000000808	ENSBTAG00000003936	0.81297
ENSBTAG00000000808	ENSBTAG00000004295	0.7223
ENSBTAG00000000808	ENSBTAG00000004348	0.74797
ENSBTAG00000000808	ENSBTAG00000004823	0.7138
ENSBTAG00000000808	ENSBTAG00000004874	0.81118
ENSBTAG00000000808	ENSBTAG00000005285	0.77206
ENSBTAG00000000808	ENSBTAG00000005808	0.71747
ENSBTAG00000000808	ENSBTAG00000005907	0.73827
ENSBTAG00000000808	ENSBTAG00000006075	0.74906
ENSBTAG00000000808	ENSBTAG00000006342	0.70463
ENSBTAG00000000808	ENSBTAG00000006391	0.76735
ENSBTAG00000000808	ENSBTAG00000006767	0.72497
ENSBTAG00000000808	ENSBTAG00000007106	0.71939
ENSBTAG00000000808	ENSBTAG00000007332	0.794
ENSBTAG00000000808	ENSBTAG00000007398	0.86436
ENSBTAG00000000808	ENSBTAG00000007754	0.75573
ENSBTAG00000000808	ENSBTAG00000007812	0.72632
ENSBTAG00000000808	ENSBTAG00000007934	0.74026
ENSBTAG00000000808	ENSBTAG00000008692	0.74962
ENSBTAG00000000808	ENSBTAG00000008977	0.76032
ENSBTAG00000000808	ENSBTAG00000009200	0.70407
ENSBTAG00000000808	ENSBTAG00000009462	0.7109
ENSBTAG00000000808	ENSBTAG00000009479	0.77377
ENSBTAG00000000808	ENSBTAG00000009508	0.82798
ENSBTAG00000000808	ENSBTAG00000009509	0.70708
ENSBTAG00000000808	ENSBTAG00000009534	0.73486
ENSBTAG00000000808	ENSBTAG00000009603	0.83054
ENSBTAG00000000808	ENSBTAG00000009713	0.74972
ENSBTAG00000000808	ENSBTAG00000009914	0.7291
ENSBTAG00000000808	ENSBTAG00000010232	0.8197
ENSBTAG00000000808	ENSBTAG00000010265	0.71599
ENSBTAG00000000808	ENSBTAG00000010715	0.84446
ENSBTAG00000000808	ENSBTAG00000011145	0.72953
ENSBTAG00000000808	ENSBTAG00000011388	0.70071
ENSBTAG00000000808	ENSBTAG00000011787	0.78237
ENSBTAG00000000808	ENSBTAG00000011918	0.71657
ENSBTAG00000000808	ENSBTAG00000012072	0.72375
ENSBTAG00000000808	ENSBTAG00000012232	0.78943
ENSBTAG00000000808	ENSBTAG00000012366	0.71642
ENSBTAG00000000808	ENSBTAG00000012589	0.70007
ENSBTAG00000000808	ENSBTAG00000012634	0.81771
ENSBTAG00000000808	ENSBTAG00000012752	0.7591
ENSBTAG00000000808	ENSBTAG00000012760	0.83481
ENSBTAG00000000808	ENSBTAG00000012880	0.72047
ENSBTAG00000000808	ENSBTAG00000012890	0.74678
ENSBTAG00000000808	ENSBTAG00000012975	0.73466
ENSBTAG00000000808	ENSBTAG00000013315	0.7002
ENSBTAG00000000808	ENSBTAG00000013723	0.72163
ENSBTAG00000000808	ENSBTAG00000013930	0.77925
ENSBTAG00000000808	ENSBTAG00000014579	0.80625
ENSBTAG00000000808	ENSBTAG00000014669	0.7342
ENSBTAG00000000808	ENSBTAG00000014712	0.72942
ENSBTAG00000000808	ENSBTAG00000015041	0.80615
ENSBTAG00000000808	ENSBTAG00000015156	0.80266
ENSBTAG00000000808	ENSBTAG00000015853	0.76089
ENSBTAG00000000808	ENSBTAG00000015892	0.8286
ENSBTAG00000000808	ENSBTAG00000016079	0.75066
ENSBTAG00000000808	ENSBTAG00000016218	0.81304
ENSBTAG00000000808	ENSBTAG00000016912	0.74159
ENSBTAG00000000808	ENSBTAG00000016995	0.73793
ENSBTAG00000000808	ENSBTAG00000017009	0.75415
ENSBTAG00000000808	ENSBTAG00000017120	0.71868
ENSBTAG00000000808	ENSBTAG00000017267	0.72964
ENSBTAG00000000808	ENSBTAG00000017496	0.76459
ENSBTAG00000000808	ENSBTAG00000018155	0.70907
ENSBTAG00000000808	ENSBTAG00000018188	0.87479
ENSBTAG00000000808	ENSBTAG00000018278	0.75336
ENSBTAG00000000808	ENSBTAG00000018426	0.7141
ENSBTAG00000000808	ENSBTAG00000018479	0.79967
ENSBTAG00000000808	ENSBTAG00000018483	0.75335
ENSBTAG00000000808	ENSBTAG00000018813	0.72993
ENSBTAG00000000808	ENSBTAG00000018918	0.78496
ENSBTAG00000000808	ENSBTAG00000019025	0.80578
ENSBTAG00000000808	ENSBTAG00000019096	0.72698
ENSBTAG00000000808	ENSBTAG00000019891	0.79111
ENSBTAG00000000808	ENSBTAG00000019911	0.81354
ENSBTAG00000000808	ENSBTAG00000020405	0.81018
ENSBTAG00000000808	ENSBTAG00000020721	0.76422
ENSBTAG00000000808	ENSBTAG00000021227	0.8311
ENSBTAG00000000808	ENSBTAG00000021776	0.74477
ENSBTAG00000000808	ENSBTAG00000023487	0.80689
ENSBTAG00000000808	ENSBTAG00000024701	0.83437
ENSBTAG00000000808	ENSBTAG00000025540	0.79542
ENSBTAG00000000808	ENSBTAG00000026886	0.80824
ENSBTAG00000000808	ENSBTAG00000027361	0.83342
ENSBTAG00000000808	ENSBTAG00000032777	0.77619
ENSBTAG00000000808	ENSBTAG00000035286	0.74346
ENSBTAG00000000808	ENSBTAG00000039555	0.75568
ENSBTAG00000000808	ENSBTAG00000039582	0.76041
ENSBTAG00000000808	ENSBTAG00000040295	0.83081
ENSBTAG00000000808	ENSBTAG00000045628	0.72448
ENSBTAG00000000808	ENSBTAG00000045783	0.71851
ENSBTAG00000000808	ENSBTAG00000045857	0.73193
ENSBTAG00000000808	ENSBTAG00000046786	0.7319
ENSBTAG00000000825	ENSBTAG00000001353	0.70707
ENSBTAG00000000825	ENSBTAG00000001781	0.71943
ENSBTAG00000000825	ENSBTAG00000001792	0.78014
ENSBTAG00000000825	ENSBTAG00000003303	0.74781
ENSBTAG00000000825	ENSBTAG00000003936	0.73361
ENSBTAG00000000825	ENSBTAG00000004551	0.75394
ENSBTAG00000000825	ENSBTAG00000004872	0.74056
ENSBTAG00000000825	ENSBTAG00000004874	0.76852
ENSBTAG00000000825	ENSBTAG00000005595	0.79447
ENSBTAG00000000825	ENSBTAG00000006272	0.74706
ENSBTAG00000000825	ENSBTAG00000007900	0.73437
ENSBTAG00000000825	ENSBTAG00000007968	0.70425
ENSBTAG00000000825	ENSBTAG00000008801	0.75913
ENSBTAG00000000825	ENSBTAG00000008977	0.76027
ENSBTAG00000000825	ENSBTAG00000009508	0.75746
ENSBTAG00000000825	ENSBTAG00000010480	0.77364
ENSBTAG00000000825	ENSBTAG00000011228	0.70986
ENSBTAG00000000825	ENSBTAG00000011388	0.79279
ENSBTAG00000000825	ENSBTAG00000011471	0.77864
ENSBTAG00000000825	ENSBTAG00000011918	0.75813
ENSBTAG00000000825	ENSBTAG00000012511	0.7851
ENSBTAG00000000825	ENSBTAG00000013123	0.73759
ENSBTAG00000000825	ENSBTAG00000013623	0.75192
ENSBTAG00000000825	ENSBTAG00000014712	0.73085
ENSBTAG00000000825	ENSBTAG00000014775	0.81774
ENSBTAG00000000825	ENSBTAG00000014822	0.75449
ENSBTAG00000000825	ENSBTAG00000014840	0.71486
ENSBTAG00000000825	ENSBTAG00000015075	0.71175
ENSBTAG00000000825	ENSBTAG00000015117	0.72512
ENSBTAG00000000825	ENSBTAG00000016264	0.74189
ENSBTAG00000000825	ENSBTAG00000016552	0.78002
ENSBTAG00000000825	ENSBTAG00000016581	0.77839
ENSBTAG00000000825	ENSBTAG00000019216	0.75318
ENSBTAG00000000825	ENSBTAG00000019830	0.78413
ENSBTAG00000000825	ENSBTAG00000019831	0.70875
ENSBTAG00000000825	ENSBTAG00000020177	0.76613
ENSBTAG00000000825	ENSBTAG00000021720	0.74868
ENSBTAG00000000825	ENSBTAG00000022009	0.84343
ENSBTAG00000000825	ENSBTAG00000024701	0.70451
ENSBTAG00000000825	ENSBTAG00000026415	0.7264
ENSBTAG00000000825	ENSBTAG00000037941	0.73308
ENSBTAG00000000825	ENSBTAG00000043581	0.72004
ENSBTAG00000000825	ENSBTAG00000045957	0.722
ENSBTAG00000000825	ENSBTAG00000047059	0.71774
ENSBTAG00000000877	ENSBTAG00000011399	0.70913
ENSBTAG00000000913	ENSBTAG00000000950	0.77901
ENSBTAG00000000913	ENSBTAG00000001109	0.83002
ENSBTAG00000000913	ENSBTAG00000001521	0.9269
ENSBTAG00000000913	ENSBTAG00000001792	0.76629
ENSBTAG00000000913	ENSBTAG00000001855	0.72481
ENSBTAG00000000913	ENSBTAG00000002000	0.8662
ENSBTAG00000000913	ENSBTAG00000002046	0.94056
ENSBTAG00000000913	ENSBTAG00000002182	0.84733
ENSBTAG00000000913	ENSBTAG00000002203	0.87885
ENSBTAG00000000913	ENSBTAG00000002463	0.77431
ENSBTAG00000000913	ENSBTAG00000002507	0.70278
ENSBTAG00000000913	ENSBTAG00000002944	0.83157
ENSBTAG00000000913	ENSBTAG00000003303	0.76213
ENSBTAG00000000913	ENSBTAG00000003728	0.90054
ENSBTAG00000000913	ENSBTAG00000003936	0.75389
ENSBTAG00000000913	ENSBTAG00000004295	0.97011
ENSBTAG00000000913	ENSBTAG00000004348	0.836
ENSBTAG00000000913	ENSBTAG00000004398	0.78188
ENSBTAG00000000913	ENSBTAG00000004823	0.73794
ENSBTAG00000000913	ENSBTAG00000004871	0.7929
ENSBTAG00000000913	ENSBTAG00000004874	0.71323
ENSBTAG00000000913	ENSBTAG00000005285	0.76593
ENSBTAG00000000913	ENSBTAG00000005465	0.71619
ENSBTAG00000000913	ENSBTAG00000005907	0.93286
ENSBTAG00000000913	ENSBTAG00000006075	0.83277
ENSBTAG00000000913	ENSBTAG00000006342	0.92549
ENSBTAG00000000913	ENSBTAG00000006391	0.89198
ENSBTAG00000000913	ENSBTAG00000006441	0.82236
ENSBTAG00000000913	ENSBTAG00000007106	0.78805
ENSBTAG00000000913	ENSBTAG00000007332	0.79588
ENSBTAG00000000913	ENSBTAG00000007398	0.7224
ENSBTAG00000000913	ENSBTAG00000007510	0.70269
ENSBTAG00000000913	ENSBTAG00000007754	0.92976
ENSBTAG00000000913	ENSBTAG00000007812	0.8765
ENSBTAG00000000913	ENSBTAG00000008314	0.71015
ENSBTAG00000000913	ENSBTAG00000008692	0.9679
ENSBTAG00000000913	ENSBTAG00000009200	0.94096
ENSBTAG00000000913	ENSBTAG00000009334	0.84795
ENSBTAG00000000913	ENSBTAG00000009462	0.87007
ENSBTAG00000000913	ENSBTAG00000009479	0.96862
ENSBTAG00000000913	ENSBTAG00000009508	0.71608
ENSBTAG00000000913	ENSBTAG00000009509	0.9168
ENSBTAG00000000913	ENSBTAG00000009534	0.88913
ENSBTAG00000000913	ENSBTAG00000009603	0.88935
ENSBTAG00000000913	ENSBTAG00000009713	0.95025
ENSBTAG00000000913	ENSBTAG00000009914	0.94157
ENSBTAG00000000913	ENSBTAG00000010232	0.80132
ENSBTAG00000000913	ENSBTAG00000010265	0.7317
ENSBTAG00000000913	ENSBTAG00000010715	0.78991
ENSBTAG00000000913	ENSBTAG00000010735	0.72786
ENSBTAG00000000913	ENSBTAG00000011145	0.90533
ENSBTAG00000000913	ENSBTAG00000011758	0.81287
ENSBTAG00000000913	ENSBTAG00000011787	0.77392
ENSBTAG00000000913	ENSBTAG00000011918	0.70659
ENSBTAG00000000913	ENSBTAG00000012072	0.93042
ENSBTAG00000000913	ENSBTAG00000012232	0.94685
ENSBTAG00000000913	ENSBTAG00000012634	0.92047
ENSBTAG00000000913	ENSBTAG00000012752	0.86819
ENSBTAG00000000913	ENSBTAG00000012760	0.85964
ENSBTAG00000000913	ENSBTAG00000012880	0.77495
ENSBTAG00000000913	ENSBTAG00000012890	0.71329
ENSBTAG00000000913	ENSBTAG00000013208	0.86855
ENSBTAG00000000913	ENSBTAG00000013723	0.86969
ENSBTAG00000000913	ENSBTAG00000013930	0.8691
ENSBTAG00000000913	ENSBTAG00000014579	0.76934
ENSBTAG00000000913	ENSBTAG00000014669	0.9628
ENSBTAG00000000913	ENSBTAG00000014712	0.71896
ENSBTAG00000000913	ENSBTAG00000014878	0.93605
ENSBTAG00000000913	ENSBTAG00000015041	0.94088
ENSBTAG00000000913	ENSBTAG00000015049	0.77144
ENSBTAG00000000913	ENSBTAG00000015156	0.92141
ENSBTAG00000000913	ENSBTAG00000015892	0.91221
ENSBTAG00000000913	ENSBTAG00000016079	0.91302
ENSBTAG00000000913	ENSBTAG00000016218	0.7866
ENSBTAG00000000913	ENSBTAG00000016266	0.75245
ENSBTAG00000000913	ENSBTAG00000016995	0.72729
ENSBTAG00000000913	ENSBTAG00000017009	0.72908
ENSBTAG00000000913	ENSBTAG00000017267	0.86446
ENSBTAG00000000913	ENSBTAG00000017496	0.92588
ENSBTAG00000000913	ENSBTAG00000018155	0.78395
ENSBTAG00000000913	ENSBTAG00000018188	0.84102
ENSBTAG00000000913	ENSBTAG00000018278	0.88381
ENSBTAG00000000913	ENSBTAG00000018479	0.75072
ENSBTAG00000000913	ENSBTAG00000018483	0.89466
ENSBTAG00000000913	ENSBTAG00000018813	0.79529
ENSBTAG00000000913	ENSBTAG00000018918	0.82621
ENSBTAG00000000913	ENSBTAG00000019025	0.94653
ENSBTAG00000000913	ENSBTAG00000019096	0.85607
ENSBTAG00000000913	ENSBTAG00000019419	0.95113
ENSBTAG00000000913	ENSBTAG00000019521	0.91168
ENSBTAG00000000913	ENSBTAG00000019831	0.73907
ENSBTAG00000000913	ENSBTAG00000019891	0.86632
ENSBTAG00000000913	ENSBTAG00000020405	0.92826
ENSBTAG00000000913	ENSBTAG00000020721	0.70893
ENSBTAG00000000913	ENSBTAG00000020968	0.76366
ENSBTAG00000000913	ENSBTAG00000021227	0.87084
ENSBTAG00000000913	ENSBTAG00000021242	0.82027
ENSBTAG00000000913	ENSBTAG00000021491	0.80933
ENSBTAG00000000913	ENSBTAG00000021651	0.71624
ENSBTAG00000000913	ENSBTAG00000021759	0.86681
ENSBTAG00000000913	ENSBTAG00000021776	0.8747
ENSBTAG00000000913	ENSBTAG00000022032	0.88331
ENSBTAG00000000913	ENSBTAG00000023487	0.86189
ENSBTAG00000000913	ENSBTAG00000024723	0.71628
ENSBTAG00000000913	ENSBTAG00000025540	0.86227
ENSBTAG00000000913	ENSBTAG00000025571	0.7511
ENSBTAG00000000913	ENSBTAG00000026886	0.92878
ENSBTAG00000000913	ENSBTAG00000027361	0.84383
ENSBTAG00000000913	ENSBTAG00000039208	0.77436
ENSBTAG00000000913	ENSBTAG00000039555	0.89522
ENSBTAG00000000913	ENSBTAG00000039582	0.92035
ENSBTAG00000000913	ENSBTAG00000040295	0.75
ENSBTAG00000000913	ENSBTAG00000040564	0.82583
ENSBTAG00000000913	ENSBTAG00000045628	0.7777
ENSBTAG00000000913	ENSBTAG00000045783	0.95235
ENSBTAG00000000913	ENSBTAG00000045857	0.93508
ENSBTAG00000000913	ENSBTAG00000046019	0.77775
ENSBTAG00000000913	ENSBTAG00000046786	0.7885
ENSBTAG00000000950	ENSBTAG00000001109	0.85975
ENSBTAG00000000950	ENSBTAG00000001781	0.73102
ENSBTAG00000000950	ENSBTAG00000001792	0.84997
ENSBTAG00000000950	ENSBTAG00000002000	0.83911
ENSBTAG00000000950	ENSBTAG00000002182	0.75291
ENSBTAG00000000950	ENSBTAG00000002847	0.70854
ENSBTAG00000000950	ENSBTAG00000002944	0.79587
ENSBTAG00000000950	ENSBTAG00000003303	0.84779
ENSBTAG00000000950	ENSBTAG00000003315	0.83588
ENSBTAG00000000950	ENSBTAG00000003728	0.79749
ENSBTAG00000000950	ENSBTAG00000003813	0.7775
ENSBTAG00000000950	ENSBTAG00000003936	0.86324
ENSBTAG00000000950	ENSBTAG00000004295	0.72257
ENSBTAG00000000950	ENSBTAG00000004348	0.77281
ENSBTAG00000000950	ENSBTAG00000004874	0.84017
ENSBTAG00000000950	ENSBTAG00000005285	0.72407
ENSBTAG00000000950	ENSBTAG00000005688	0.72633
ENSBTAG00000000950	ENSBTAG00000005808	0.72597
ENSBTAG00000000950	ENSBTAG00000005907	0.72331
ENSBTAG00000000950	ENSBTAG00000006075	0.73474
ENSBTAG00000000950	ENSBTAG00000006342	0.72648
ENSBTAG00000000950	ENSBTAG00000006391	0.74705
ENSBTAG00000000950	ENSBTAG00000006767	0.72279
ENSBTAG00000000950	ENSBTAG00000007106	0.77108
ENSBTAG00000000950	ENSBTAG00000007332	0.78722
ENSBTAG00000000950	ENSBTAG00000007398	0.86587
ENSBTAG00000000950	ENSBTAG00000007754	0.72976
ENSBTAG00000000950	ENSBTAG00000007812	0.71571
ENSBTAG00000000950	ENSBTAG00000007934	0.7296
ENSBTAG00000000950	ENSBTAG00000008692	0.73389
ENSBTAG00000000950	ENSBTAG00000008977	0.77147
ENSBTAG00000000950	ENSBTAG00000009200	0.75451
ENSBTAG00000000950	ENSBTAG00000009449	0.71536
ENSBTAG00000000950	ENSBTAG00000009462	0.70446
ENSBTAG00000000950	ENSBTAG00000009479	0.79707
ENSBTAG00000000950	ENSBTAG00000009508	0.89252
ENSBTAG00000000950	ENSBTAG00000009509	0.71184
ENSBTAG00000000950	ENSBTAG00000009534	0.7611
ENSBTAG00000000950	ENSBTAG00000009603	0.81529
ENSBTAG00000000950	ENSBTAG00000009713	0.76526
ENSBTAG00000000950	ENSBTAG00000009914	0.78697
ENSBTAG00000000950	ENSBTAG00000010232	0.80245
ENSBTAG00000000950	ENSBTAG00000010265	0.7389
ENSBTAG00000000950	ENSBTAG00000010566	0.84232
ENSBTAG00000000950	ENSBTAG00000010715	0.84894
ENSBTAG00000000950	ENSBTAG00000010959	0.73751
ENSBTAG00000000950	ENSBTAG00000011228	0.71827
ENSBTAG00000000950	ENSBTAG00000011388	0.74033
ENSBTAG00000000950	ENSBTAG00000011753	0.73909
ENSBTAG00000000950	ENSBTAG00000011758	0.72331
ENSBTAG00000000950	ENSBTAG00000011787	0.72486
ENSBTAG00000000950	ENSBTAG00000011918	0.73687
ENSBTAG00000000950	ENSBTAG00000012072	0.76708
ENSBTAG00000000950	ENSBTAG00000012232	0.80283
ENSBTAG00000000950	ENSBTAG00000012366	0.73114
ENSBTAG00000000950	ENSBTAG00000012484	0.79089
ENSBTAG00000000950	ENSBTAG00000012634	0.81044
ENSBTAG00000000950	ENSBTAG00000012752	0.78383
ENSBTAG00000000950	ENSBTAG00000012760	0.79378
ENSBTAG00000000950	ENSBTAG00000012880	0.81226
ENSBTAG00000000950	ENSBTAG00000012977	0.70745
ENSBTAG00000000950	ENSBTAG00000013423	0.73602
ENSBTAG00000000950	ENSBTAG00000013623	0.72779
ENSBTAG00000000950	ENSBTAG00000013723	0.74883
ENSBTAG00000000950	ENSBTAG00000013930	0.74283
ENSBTAG00000000950	ENSBTAG00000014579	0.7958
ENSBTAG00000000950	ENSBTAG00000014669	0.72981
ENSBTAG00000000950	ENSBTAG00000014712	0.79417
ENSBTAG00000000950	ENSBTAG00000015041	0.83217
ENSBTAG00000000950	ENSBTAG00000015117	0.75269
ENSBTAG00000000950	ENSBTAG00000015156	0.78408
ENSBTAG00000000950	ENSBTAG00000015853	0.73273
ENSBTAG00000000950	ENSBTAG00000015892	0.82735
ENSBTAG00000000950	ENSBTAG00000016079	0.77339
ENSBTAG00000000950	ENSBTAG00000016133	0.73043
ENSBTAG00000000950	ENSBTAG00000016218	0.81005
ENSBTAG00000000950	ENSBTAG00000016995	0.79893
ENSBTAG00000000950	ENSBTAG00000017009	0.77882
ENSBTAG00000000950	ENSBTAG00000017120	0.78186
ENSBTAG00000000950	ENSBTAG00000017496	0.77226
ENSBTAG00000000950	ENSBTAG00000018155	0.78101
ENSBTAG00000000950	ENSBTAG00000018188	0.8649
ENSBTAG00000000950	ENSBTAG00000018278	0.72155
ENSBTAG00000000950	ENSBTAG00000018479	0.83344
ENSBTAG00000000950	ENSBTAG00000018483	0.73755
ENSBTAG00000000950	ENSBTAG00000018813	0.72511
ENSBTAG00000000950	ENSBTAG00000018918	0.80517
ENSBTAG00000000950	ENSBTAG00000019025	0.78747
ENSBTAG00000000950	ENSBTAG00000019096	0.735
ENSBTAG00000000950	ENSBTAG00000019419	0.73052
ENSBTAG00000000950	ENSBTAG00000019831	0.73914
ENSBTAG00000000950	ENSBTAG00000019891	0.85529
ENSBTAG00000000950	ENSBTAG00000019911	0.78287
ENSBTAG00000000950	ENSBTAG00000020405	0.76671
ENSBTAG00000000950	ENSBTAG00000020721	0.76917
ENSBTAG00000000950	ENSBTAG00000021227	0.82723
ENSBTAG00000000950	ENSBTAG00000021720	0.70109
ENSBTAG00000000950	ENSBTAG00000021776	0.79489
ENSBTAG00000000950	ENSBTAG00000021805	0.70984
ENSBTAG00000000950	ENSBTAG00000022009	0.71857
ENSBTAG00000000950	ENSBTAG00000022032	0.72052
ENSBTAG00000000950	ENSBTAG00000023487	0.76349
ENSBTAG00000000950	ENSBTAG00000024701	0.80832
ENSBTAG00000000950	ENSBTAG00000025540	0.86689
ENSBTAG00000000950	ENSBTAG00000026415	0.77405
ENSBTAG00000000950	ENSBTAG00000026886	0.82218
ENSBTAG00000000950	ENSBTAG00000027361	0.86236
ENSBTAG00000000950	ENSBTAG00000030648	0.76927
ENSBTAG00000000950	ENSBTAG00000032777	0.70063
ENSBTAG00000000950	ENSBTAG00000033395	0.73739
ENSBTAG00000000950	ENSBTAG00000035286	0.73244
ENSBTAG00000000950	ENSBTAG00000039138	0.70957
ENSBTAG00000000950	ENSBTAG00000039555	0.76351
ENSBTAG00000000950	ENSBTAG00000039582	0.75424
ENSBTAG00000000950	ENSBTAG00000040295	0.80418
ENSBTAG00000000950	ENSBTAG00000045628	0.76045
ENSBTAG00000000950	ENSBTAG00000045783	0.74132
ENSBTAG00000000950	ENSBTAG00000045857	0.75428
ENSBTAG00000000950	ENSBTAG00000047059	0.72332
ENSBTAG00000001003	ENSBTAG00000001521	0.73565
ENSBTAG00000001003	ENSBTAG00000001855	0.74744
ENSBTAG00000001003	ENSBTAG00000002046	0.78699
ENSBTAG00000001003	ENSBTAG00000004367	0.86607
ENSBTAG00000001003	ENSBTAG00000004910	0.76666
ENSBTAG00000001003	ENSBTAG00000005465	0.72729
ENSBTAG00000001003	ENSBTAG00000005907	0.72132
ENSBTAG00000001003	ENSBTAG00000006084	0.72772
ENSBTAG00000001003	ENSBTAG00000009462	0.78316
ENSBTAG00000001003	ENSBTAG00000011145	0.77831
ENSBTAG00000001003	ENSBTAG00000013208	0.86608
ENSBTAG00000001003	ENSBTAG00000014068	0.7064
ENSBTAG00000001003	ENSBTAG00000015049	0.80623
ENSBTAG00000001003	ENSBTAG00000017267	0.79514
ENSBTAG00000001003	ENSBTAG00000018483	0.73973
ENSBTAG00000001003	ENSBTAG00000019419	0.70699
ENSBTAG00000001003	ENSBTAG00000019521	0.74843
ENSBTAG00000001003	ENSBTAG00000020405	0.72267
ENSBTAG00000001003	ENSBTAG00000021724	0.71948
ENSBTAG00000001003	ENSBTAG00000021880	0.79873
ENSBTAG00000001003	ENSBTAG00000024723	0.70092
ENSBTAG00000001003	ENSBTAG00000031598	0.70719
ENSBTAG00000001003	ENSBTAG00000046786	0.744
ENSBTAG00000001036	ENSBTAG00000002490	0.70646
ENSBTAG00000001036	ENSBTAG00000002863	0.71031
ENSBTAG00000001036	ENSBTAG00000002910	0.71287
ENSBTAG00000001036	ENSBTAG00000003746	0.70383
ENSBTAG00000001036	ENSBTAG00000008747	0.7097
ENSBTAG00000001036	ENSBTAG00000010579	0.7113
ENSBTAG00000001036	ENSBTAG00000014272	0.74493
ENSBTAG00000001036	ENSBTAG00000016277	0.76358
ENSBTAG00000001036	ENSBTAG00000017710	0.70534
ENSBTAG00000001036	ENSBTAG00000019423	0.70247
ENSBTAG00000001036	ENSBTAG00000020980	0.72132
ENSBTAG00000001044	ENSBTAG00000009275	0.70797
ENSBTAG00000001044	ENSBTAG00000010743	0.70795
ENSBTAG00000001044	ENSBTAG00000015481	0.74043
ENSBTAG00000001044	ENSBTAG00000016839	0.71053
ENSBTAG00000001052	ENSBTAG00000003361	0.83426
ENSBTAG00000001052	ENSBTAG00000004387	0.70082
ENSBTAG00000001052	ENSBTAG00000004647	0.81863
ENSBTAG00000001052	ENSBTAG00000006050	0.71769
ENSBTAG00000001052	ENSBTAG00000009117	0.70732
ENSBTAG00000001052	ENSBTAG00000011241	0.73979
ENSBTAG00000001052	ENSBTAG00000020385	0.7198
ENSBTAG00000001052	ENSBTAG00000023186	0.75897
ENSBTAG00000001052	ENSBTAG00000024105	0.79557
ENSBTAG00000001052	ENSBTAG00000030841	0.72326
ENSBTAG00000001052	ENSBTAG00000034676	0.70229
ENSBTAG00000001052	ENSBTAG00000035021	0.76225
ENSBTAG00000001052	ENSBTAG00000047098	0.84427
ENSBTAG00000001052	ENSBTAG00000048231	0.94875
ENSBTAG00000001059	ENSBTAG00000018496	0.7115
ENSBTAG00000001109	ENSBTAG00000001302	0.7372
ENSBTAG00000001109	ENSBTAG00000001520	0.72005
ENSBTAG00000001109	ENSBTAG00000001521	0.79518
ENSBTAG00000001109	ENSBTAG00000001792	0.8406
ENSBTAG00000001109	ENSBTAG00000001855	0.74129
ENSBTAG00000001109	ENSBTAG00000002000	0.82957
ENSBTAG00000001109	ENSBTAG00000002046	0.74793
ENSBTAG00000001109	ENSBTAG00000002182	0.82695
ENSBTAG00000001109	ENSBTAG00000002203	0.77784
ENSBTAG00000001109	ENSBTAG00000002463	0.81134
ENSBTAG00000001109	ENSBTAG00000002507	0.72747
ENSBTAG00000001109	ENSBTAG00000002944	0.89768
ENSBTAG00000001109	ENSBTAG00000003303	0.78824
ENSBTAG00000001109	ENSBTAG00000003728	0.89378
ENSBTAG00000001109	ENSBTAG00000003813	0.72988
ENSBTAG00000001109	ENSBTAG00000003936	0.80947
ENSBTAG00000001109	ENSBTAG00000004295	0.79929
ENSBTAG00000001109	ENSBTAG00000004348	0.81881
ENSBTAG00000001109	ENSBTAG00000004398	0.76521
ENSBTAG00000001109	ENSBTAG00000004823	0.79242
ENSBTAG00000001109	ENSBTAG00000004871	0.77381
ENSBTAG00000001109	ENSBTAG00000004874	0.75114
ENSBTAG00000001109	ENSBTAG00000005285	0.81069
ENSBTAG00000001109	ENSBTAG00000005808	0.78371
ENSBTAG00000001109	ENSBTAG00000005907	0.83767
ENSBTAG00000001109	ENSBTAG00000006075	0.8241
ENSBTAG00000001109	ENSBTAG00000006342	0.78715
ENSBTAG00000001109	ENSBTAG00000006391	0.86573
ENSBTAG00000001109	ENSBTAG00000006441	0.79227
ENSBTAG00000001109	ENSBTAG00000006767	0.83419
ENSBTAG00000001109	ENSBTAG00000007106	0.76035
ENSBTAG00000001109	ENSBTAG00000007332	0.86929
ENSBTAG00000001109	ENSBTAG00000007398	0.85065
ENSBTAG00000001109	ENSBTAG00000007510	0.70076
ENSBTAG00000001109	ENSBTAG00000007754	0.8133
ENSBTAG00000001109	ENSBTAG00000007812	0.78839
ENSBTAG00000001109	ENSBTAG00000007934	0.72824
ENSBTAG00000001109	ENSBTAG00000008116	0.71154
ENSBTAG00000001109	ENSBTAG00000008692	0.82113
ENSBTAG00000001109	ENSBTAG00000008977	0.71769
ENSBTAG00000001109	ENSBTAG00000009200	0.77629
ENSBTAG00000001109	ENSBTAG00000009334	0.7586
ENSBTAG00000001109	ENSBTAG00000009462	0.79211
ENSBTAG00000001109	ENSBTAG00000009479	0.84373
ENSBTAG00000001109	ENSBTAG00000009508	0.80109
ENSBTAG00000001109	ENSBTAG00000009509	0.80493
ENSBTAG00000001109	ENSBTAG00000009534	0.82373
ENSBTAG00000001109	ENSBTAG00000009603	0.87531
ENSBTAG00000001109	ENSBTAG00000009713	0.83285
ENSBTAG00000001109	ENSBTAG00000009914	0.79441
ENSBTAG00000001109	ENSBTAG00000010232	0.8656
ENSBTAG00000001109	ENSBTAG00000010715	0.85147
ENSBTAG00000001109	ENSBTAG00000010959	0.75
ENSBTAG00000001109	ENSBTAG00000011145	0.85012
ENSBTAG00000001109	ENSBTAG00000011388	0.75344
ENSBTAG00000001109	ENSBTAG00000011444	0.72142
ENSBTAG00000001109	ENSBTAG00000011758	0.82385
ENSBTAG00000001109	ENSBTAG00000011787	0.79658
ENSBTAG00000001109	ENSBTAG00000011918	0.75528
ENSBTAG00000001109	ENSBTAG00000012072	0.79216
ENSBTAG00000001109	ENSBTAG00000012232	0.81263
ENSBTAG00000001109	ENSBTAG00000012366	0.76682
ENSBTAG00000001109	ENSBTAG00000012589	0.71933
ENSBTAG00000001109	ENSBTAG00000012634	0.86191
ENSBTAG00000001109	ENSBTAG00000012739	0.7068
ENSBTAG00000001109	ENSBTAG00000012752	0.82047
ENSBTAG00000001109	ENSBTAG00000012760	0.89604
ENSBTAG00000001109	ENSBTAG00000012880	0.77103
ENSBTAG00000001109	ENSBTAG00000012890	0.7977
ENSBTAG00000001109	ENSBTAG00000012975	0.80696
ENSBTAG00000001109	ENSBTAG00000013315	0.73947
ENSBTAG00000001109	ENSBTAG00000013723	0.75637
ENSBTAG00000001109	ENSBTAG00000013930	0.86622
ENSBTAG00000001109	ENSBTAG00000014579	0.7499
ENSBTAG00000001109	ENSBTAG00000014669	0.82298
ENSBTAG00000001109	ENSBTAG00000014712	0.76252
ENSBTAG00000001109	ENSBTAG00000014878	0.71575
ENSBTAG00000001109	ENSBTAG00000015041	0.8771
ENSBTAG00000001109	ENSBTAG00000015156	0.88895
ENSBTAG00000001109	ENSBTAG00000015761	0.71492
ENSBTAG00000001109	ENSBTAG00000015853	0.7632
ENSBTAG00000001109	ENSBTAG00000015892	0.9208
ENSBTAG00000001109	ENSBTAG00000016079	0.80383
ENSBTAG00000001109	ENSBTAG00000016218	0.77531
ENSBTAG00000001109	ENSBTAG00000016266	0.75563
ENSBTAG00000001109	ENSBTAG00000017009	0.77213
ENSBTAG00000001109	ENSBTAG00000017120	0.71709
ENSBTAG00000001109	ENSBTAG00000017267	0.79719
ENSBTAG00000001109	ENSBTAG00000017496	0.81401
ENSBTAG00000001109	ENSBTAG00000018155	0.85269
ENSBTAG00000001109	ENSBTAG00000018188	0.92072
ENSBTAG00000001109	ENSBTAG00000018278	0.87073
ENSBTAG00000001109	ENSBTAG00000018479	0.80825
ENSBTAG00000001109	ENSBTAG00000018483	0.85172
ENSBTAG00000001109	ENSBTAG00000018813	0.78933
ENSBTAG00000001109	ENSBTAG00000018918	0.79554
ENSBTAG00000001109	ENSBTAG00000019025	0.84221
ENSBTAG00000001109	ENSBTAG00000019096	0.76351
ENSBTAG00000001109	ENSBTAG00000019403	0.72313
ENSBTAG00000001109	ENSBTAG00000019419	0.78868
ENSBTAG00000001109	ENSBTAG00000019603	0.74216
ENSBTAG00000001109	ENSBTAG00000019831	0.74607
ENSBTAG00000001109	ENSBTAG00000019891	0.78871
ENSBTAG00000001109	ENSBTAG00000020405	0.85922
ENSBTAG00000001109	ENSBTAG00000020721	0.78565
ENSBTAG00000001109	ENSBTAG00000021227	0.90422
ENSBTAG00000001109	ENSBTAG00000021242	0.79821
ENSBTAG00000001109	ENSBTAG00000021491	0.75018
ENSBTAG00000001109	ENSBTAG00000021651	0.77654
ENSBTAG00000001109	ENSBTAG00000021776	0.79352
ENSBTAG00000001109	ENSBTAG00000022032	0.72052
ENSBTAG00000001109	ENSBTAG00000023487	0.76311
ENSBTAG00000001109	ENSBTAG00000024701	0.78186
ENSBTAG00000001109	ENSBTAG00000025540	0.811
ENSBTAG00000001109	ENSBTAG00000026886	0.86911
ENSBTAG00000001109	ENSBTAG00000027361	0.87647
ENSBTAG00000001109	ENSBTAG00000030595	0.71019
ENSBTAG00000001109	ENSBTAG00000032777	0.74441
ENSBTAG00000001109	ENSBTAG00000035286	0.77371
ENSBTAG00000001109	ENSBTAG00000039208	0.79696
ENSBTAG00000001109	ENSBTAG00000039555	0.836
ENSBTAG00000001109	ENSBTAG00000039582	0.86342
ENSBTAG00000001109	ENSBTAG00000040295	0.83115
ENSBTAG00000001109	ENSBTAG00000040564	0.70248
ENSBTAG00000001109	ENSBTAG00000045628	0.75393
ENSBTAG00000001109	ENSBTAG00000045783	0.7639
ENSBTAG00000001109	ENSBTAG00000045857	0.75389
ENSBTAG00000001109	ENSBTAG00000046019	0.71576
ENSBTAG00000001109	ENSBTAG00000046786	0.73708
ENSBTAG00000001133	ENSBTAG00000006978	0.72586
ENSBTAG00000001133	ENSBTAG00000008386	0.70895
ENSBTAG00000001133	ENSBTAG00000031010	0.7246
ENSBTAG00000001164	ENSBTAG00000001488	0.70195
ENSBTAG00000001164	ENSBTAG00000002110	0.73291
ENSBTAG00000001164	ENSBTAG00000002706	0.74428
ENSBTAG00000001164	ENSBTAG00000003773	0.72994
ENSBTAG00000001164	ENSBTAG00000007690	0.73931
ENSBTAG00000001164	ENSBTAG00000014122	0.70527
ENSBTAG00000001164	ENSBTAG00000014272	0.74199
ENSBTAG00000001164	ENSBTAG00000014470	0.7299
ENSBTAG00000001164	ENSBTAG00000016662	0.71367
ENSBTAG00000001164	ENSBTAG00000017852	0.73612
ENSBTAG00000001164	ENSBTAG00000019423	0.70267
ENSBTAG00000001164	ENSBTAG00000019516	0.70118
ENSBTAG00000001164	ENSBTAG00000020980	0.7358
ENSBTAG00000001164	ENSBTAG00000038323	0.73538
ENSBTAG00000001165	ENSBTAG00000010339	0.76658
ENSBTAG00000001174	ENSBTAG00000003174	0.70167
ENSBTAG00000001174	ENSBTAG00000014729	0.70605
ENSBTAG00000001199	ENSBTAG00000003799	0.74595
ENSBTAG00000001199	ENSBTAG00000006482	0.713
ENSBTAG00000001199	ENSBTAG00000015301	0.78567
ENSBTAG00000001199	ENSBTAG00000015677	0.71143
ENSBTAG00000001199	ENSBTAG00000016269	0.72826
ENSBTAG00000001199	ENSBTAG00000020109	0.73777
ENSBTAG00000001199	ENSBTAG00000020480	0.73201
ENSBTAG00000001199	ENSBTAG00000021319	0.79839
ENSBTAG00000001199	ENSBTAG00000027795	0.71567
ENSBTAG00000001229	ENSBTAG00000004038	0.70317
ENSBTAG00000001280	ENSBTAG00000009117	0.71383
ENSBTAG00000001280	ENSBTAG00000026250	0.75969
ENSBTAG00000001288	ENSBTAG00000001417	0.73699
ENSBTAG00000001288	ENSBTAG00000001488	0.79952
ENSBTAG00000001288	ENSBTAG00000002110	0.77647
ENSBTAG00000001288	ENSBTAG00000002706	0.76348
ENSBTAG00000001288	ENSBTAG00000002863	0.78509
ENSBTAG00000001288	ENSBTAG00000003746	0.70992
ENSBTAG00000001288	ENSBTAG00000003773	0.76444
ENSBTAG00000001288	ENSBTAG00000004476	0.70183
ENSBTAG00000001288	ENSBTAG00000006978	0.73987
ENSBTAG00000001288	ENSBTAG00000007690	0.79584
ENSBTAG00000001288	ENSBTAG00000009284	0.72671
ENSBTAG00000001288	ENSBTAG00000010579	0.72875
ENSBTAG00000001288	ENSBTAG00000010672	0.70373
ENSBTAG00000001288	ENSBTAG00000013152	0.7223
ENSBTAG00000001288	ENSBTAG00000014272	0.81448
ENSBTAG00000001288	ENSBTAG00000016277	0.70349
ENSBTAG00000001288	ENSBTAG00000016662	0.79933
ENSBTAG00000001288	ENSBTAG00000017710	0.71939
ENSBTAG00000001288	ENSBTAG00000017779	0.8303
ENSBTAG00000001288	ENSBTAG00000017852	0.79809
ENSBTAG00000001288	ENSBTAG00000019423	0.71967
ENSBTAG00000001288	ENSBTAG00000020980	0.77644
ENSBTAG00000001288	ENSBTAG00000038323	0.79402
ENSBTAG00000001288	ENSBTAG00000047520	0.71584
ENSBTAG00000001289	ENSBTAG00000001520	0.7214
ENSBTAG00000001289	ENSBTAG00000001781	0.74249
ENSBTAG00000001289	ENSBTAG00000003303	0.78194
ENSBTAG00000001289	ENSBTAG00000003813	0.72069
ENSBTAG00000001289	ENSBTAG00000004348	0.74217
ENSBTAG00000001289	ENSBTAG00000004823	0.7536
ENSBTAG00000001289	ENSBTAG00000004872	0.71051
ENSBTAG00000001289	ENSBTAG00000004874	0.7322
ENSBTAG00000001289	ENSBTAG00000006767	0.73927
ENSBTAG00000001289	ENSBTAG00000007332	0.70293
ENSBTAG00000001289	ENSBTAG00000007398	0.70663
ENSBTAG00000001289	ENSBTAG00000009509	0.71448
ENSBTAG00000001289	ENSBTAG00000009603	0.72001
ENSBTAG00000001289	ENSBTAG00000010232	0.72823
ENSBTAG00000001289	ENSBTAG00000010480	0.70231
ENSBTAG00000001289	ENSBTAG00000010715	0.72107
ENSBTAG00000001289	ENSBTAG00000012752	0.73259
ENSBTAG00000001289	ENSBTAG00000012975	0.73938
ENSBTAG00000001289	ENSBTAG00000013623	0.73303
ENSBTAG00000001289	ENSBTAG00000015041	0.71529
ENSBTAG00000001289	ENSBTAG00000015892	0.70546
ENSBTAG00000001289	ENSBTAG00000016133	0.7436
ENSBTAG00000001289	ENSBTAG00000018188	0.71957
ENSBTAG00000001289	ENSBTAG00000018479	0.71134
ENSBTAG00000001289	ENSBTAG00000019025	0.71277
ENSBTAG00000001289	ENSBTAG00000019830	0.71134
ENSBTAG00000001289	ENSBTAG00000019831	0.76996
ENSBTAG00000001289	ENSBTAG00000019891	0.70761
ENSBTAG00000001289	ENSBTAG00000020405	0.70458
ENSBTAG00000001289	ENSBTAG00000020721	0.76044
ENSBTAG00000001289	ENSBTAG00000021242	0.72986
ENSBTAG00000001289	ENSBTAG00000024701	0.70008
ENSBTAG00000001289	ENSBTAG00000027361	0.72508
ENSBTAG00000001289	ENSBTAG00000047059	0.75512
ENSBTAG00000001302	ENSBTAG00000002944	0.71605
ENSBTAG00000001302	ENSBTAG00000015853	0.70678
ENSBTAG00000001302	ENSBTAG00000018188	0.71041
ENSBTAG00000001353	ENSBTAG00000001781	0.72483
ENSBTAG00000001353	ENSBTAG00000001795	0.79431
ENSBTAG00000001353	ENSBTAG00000002847	0.75502
ENSBTAG00000001353	ENSBTAG00000003294	0.72424
ENSBTAG00000001353	ENSBTAG00000003936	0.73633
ENSBTAG00000001353	ENSBTAG00000004248	0.75135
ENSBTAG00000001353	ENSBTAG00000004664	0.73573
ENSBTAG00000001353	ENSBTAG00000004874	0.72523
ENSBTAG00000001353	ENSBTAG00000005688	0.70451
ENSBTAG00000001353	ENSBTAG00000008116	0.73167
ENSBTAG00000001353	ENSBTAG00000008801	0.8031
ENSBTAG00000001353	ENSBTAG00000008977	0.71557
ENSBTAG00000001353	ENSBTAG00000010013	0.78557
ENSBTAG00000001353	ENSBTAG00000010181	0.70484
ENSBTAG00000001353	ENSBTAG00000010715	0.70334
ENSBTAG00000001353	ENSBTAG00000011250	0.73342
ENSBTAG00000001353	ENSBTAG00000011471	0.81919
ENSBTAG00000001353	ENSBTAG00000011753	0.70704
ENSBTAG00000001353	ENSBTAG00000012041	0.71047
ENSBTAG00000001353	ENSBTAG00000012484	0.73727
ENSBTAG00000001353	ENSBTAG00000013123	0.72153
ENSBTAG00000001353	ENSBTAG00000013623	0.73761
ENSBTAG00000001353	ENSBTAG00000014712	0.7936
ENSBTAG00000001353	ENSBTAG00000014840	0.71158
ENSBTAG00000001353	ENSBTAG00000014918	0.75851
ENSBTAG00000001353	ENSBTAG00000015968	0.76825
ENSBTAG00000001353	ENSBTAG00000016218	0.73868
ENSBTAG00000001353	ENSBTAG00000016912	0.70974
ENSBTAG00000001353	ENSBTAG00000017120	0.70293
ENSBTAG00000001353	ENSBTAG00000017253	0.74684
ENSBTAG00000001353	ENSBTAG00000019216	0.80618
ENSBTAG00000001353	ENSBTAG00000019831	0.71714
ENSBTAG00000001353	ENSBTAG00000021805	0.70235
ENSBTAG00000001353	ENSBTAG00000022009	0.79558
ENSBTAG00000001353	ENSBTAG00000025540	0.70653
ENSBTAG00000001353	ENSBTAG00000026415	0.70317
ENSBTAG00000001353	ENSBTAG00000030384	0.72476
ENSBTAG00000001353	ENSBTAG00000043581	0.75868
ENSBTAG00000001353	ENSBTAG00000046019	0.76599
ENSBTAG00000001417	ENSBTAG00000002110	0.89941
ENSBTAG00000001417	ENSBTAG00000002478	0.85974
ENSBTAG00000001417	ENSBTAG00000002490	0.71105
ENSBTAG00000001417	ENSBTAG00000002706	0.80873
ENSBTAG00000001417	ENSBTAG00000002863	0.85201
ENSBTAG00000001417	ENSBTAG00000002910	0.77777
ENSBTAG00000001417	ENSBTAG00000003162	0.7277
ENSBTAG00000001417	ENSBTAG00000003773	0.73643
ENSBTAG00000001417	ENSBTAG00000004476	0.78731
ENSBTAG00000001417	ENSBTAG00000004510	0.79925
ENSBTAG00000001417	ENSBTAG00000006447	0.72143
ENSBTAG00000001417	ENSBTAG00000006978	0.72015
ENSBTAG00000001417	ENSBTAG00000007540	0.72664
ENSBTAG00000001417	ENSBTAG00000007690	0.88404
ENSBTAG00000001417	ENSBTAG00000008434	0.71729
ENSBTAG00000001417	ENSBTAG00000008743	0.78738
ENSBTAG00000001417	ENSBTAG00000008747	0.86719
ENSBTAG00000001417	ENSBTAG00000009788	0.90149
ENSBTAG00000001417	ENSBTAG00000009839	0.70204
ENSBTAG00000001417	ENSBTAG00000009965	0.81985
ENSBTAG00000001417	ENSBTAG00000010027	0.70352
ENSBTAG00000001417	ENSBTAG00000010579	0.76137
ENSBTAG00000001417	ENSBTAG00000010672	0.79024
ENSBTAG00000001417	ENSBTAG00000011934	0.86785
ENSBTAG00000001417	ENSBTAG00000012721	0.70417
ENSBTAG00000001417	ENSBTAG00000012885	0.76813
ENSBTAG00000001417	ENSBTAG00000012937	0.83507
ENSBTAG00000001417	ENSBTAG00000013152	0.72961
ENSBTAG00000001417	ENSBTAG00000014122	0.75249
ENSBTAG00000001417	ENSBTAG00000014272	0.87991
ENSBTAG00000001417	ENSBTAG00000014470	0.82581
ENSBTAG00000001417	ENSBTAG00000015221	0.75796
ENSBTAG00000001417	ENSBTAG00000015950	0.76954
ENSBTAG00000001417	ENSBTAG00000016211	0.7486
ENSBTAG00000001417	ENSBTAG00000016277	0.81612
ENSBTAG00000001417	ENSBTAG00000016313	0.76549
ENSBTAG00000001417	ENSBTAG00000016429	0.76826
ENSBTAG00000001417	ENSBTAG00000017665	0.92756
ENSBTAG00000001417	ENSBTAG00000017710	0.8538
ENSBTAG00000001417	ENSBTAG00000017852	0.84916
ENSBTAG00000001417	ENSBTAG00000018283	0.9172
ENSBTAG00000001417	ENSBTAG00000018469	0.84296
ENSBTAG00000001417	ENSBTAG00000018694	0.73035
ENSBTAG00000001417	ENSBTAG00000018854	0.73232
ENSBTAG00000001417	ENSBTAG00000019299	0.86043
ENSBTAG00000001417	ENSBTAG00000019423	0.92446
ENSBTAG00000001417	ENSBTAG00000019516	0.71474
ENSBTAG00000001417	ENSBTAG00000019625	0.80291
ENSBTAG00000001417	ENSBTAG00000019700	0.80032
ENSBTAG00000001417	ENSBTAG00000019998	0.72591
ENSBTAG00000001417	ENSBTAG00000020980	0.78967
ENSBTAG00000001417	ENSBTAG00000021632	0.86748
ENSBTAG00000001417	ENSBTAG00000021695	0.76972
ENSBTAG00000001417	ENSBTAG00000024240	0.80761
ENSBTAG00000001417	ENSBTAG00000037449	0.70444
ENSBTAG00000001417	ENSBTAG00000038323	0.77623
ENSBTAG00000001417	ENSBTAG00000047520	0.78897
ENSBTAG00000001423	ENSBTAG00000003965	0.71417
ENSBTAG00000001423	ENSBTAG00000017102	0.89883
ENSBTAG00000001423	ENSBTAG00000021859	0.73771
ENSBTAG00000001423	ENSBTAG00000023318	0.93185
ENSBTAG00000001423	ENSBTAG00000033967	0.95998
ENSBTAG00000001423	ENSBTAG00000040590	0.93174
ENSBTAG00000001423	ENSBTAG00000045838	0.84085
ENSBTAG00000001423	ENSBTAG00000046098	0.77694
ENSBTAG00000001423	ENSBTAG00000046978	0.84953
ENSBTAG00000001423	ENSBTAG00000047849	0.90822
ENSBTAG00000001475	ENSBTAG00000002203	0.78195
ENSBTAG00000001475	ENSBTAG00000002507	0.70426
ENSBTAG00000001475	ENSBTAG00000002944	0.73961
ENSBTAG00000001475	ENSBTAG00000003728	0.73241
ENSBTAG00000001475	ENSBTAG00000006075	0.74143
ENSBTAG00000001475	ENSBTAG00000006391	0.72645
ENSBTAG00000001475	ENSBTAG00000006767	0.70993
ENSBTAG00000001475	ENSBTAG00000007332	0.72792
ENSBTAG00000001475	ENSBTAG00000007754	0.73285
ENSBTAG00000001475	ENSBTAG00000007812	0.722
ENSBTAG00000001475	ENSBTAG00000008692	0.70474
ENSBTAG00000001475	ENSBTAG00000009200	0.72757
ENSBTAG00000001475	ENSBTAG00000009479	0.71809
ENSBTAG00000001475	ENSBTAG00000009509	0.73815
ENSBTAG00000001475	ENSBTAG00000009713	0.74548
ENSBTAG00000001475	ENSBTAG00000009914	0.71087
ENSBTAG00000001475	ENSBTAG00000012752	0.75783
ENSBTAG00000001475	ENSBTAG00000012890	0.73786
ENSBTAG00000001475	ENSBTAG00000013930	0.80636
ENSBTAG00000001475	ENSBTAG00000015156	0.73149
ENSBTAG00000001475	ENSBTAG00000015734	0.71048
ENSBTAG00000001475	ENSBTAG00000015892	0.70282
ENSBTAG00000001475	ENSBTAG00000016079	0.71734
ENSBTAG00000001475	ENSBTAG00000017496	0.72139
ENSBTAG00000001475	ENSBTAG00000018155	0.71683
ENSBTAG00000001475	ENSBTAG00000018278	0.76028
ENSBTAG00000001475	ENSBTAG00000018483	0.71766
ENSBTAG00000001475	ENSBTAG00000018813	0.74103
ENSBTAG00000001475	ENSBTAG00000019025	0.73593
ENSBTAG00000001475	ENSBTAG00000019096	0.72512
ENSBTAG00000001475	ENSBTAG00000019831	0.7347
ENSBTAG00000001475	ENSBTAG00000021227	0.77059
ENSBTAG00000001475	ENSBTAG00000021242	0.72786
ENSBTAG00000001475	ENSBTAG00000021759	0.70836
ENSBTAG00000001475	ENSBTAG00000026886	0.75153
ENSBTAG00000001475	ENSBTAG00000027361	0.70577
ENSBTAG00000001475	ENSBTAG00000039208	0.73343
ENSBTAG00000001475	ENSBTAG00000039555	0.7161
ENSBTAG00000001475	ENSBTAG00000039582	0.75694
ENSBTAG00000001475	ENSBTAG00000046019	0.75189
ENSBTAG00000001488	ENSBTAG00000002110	0.72077
ENSBTAG00000001488	ENSBTAG00000002490	0.70915
ENSBTAG00000001488	ENSBTAG00000002706	0.83571
ENSBTAG00000001488	ENSBTAG00000002863	0.76187
ENSBTAG00000001488	ENSBTAG00000003746	0.77608
ENSBTAG00000001488	ENSBTAG00000003773	0.844
ENSBTAG00000001488	ENSBTAG00000006978	0.77211
ENSBTAG00000001488	ENSBTAG00000007540	0.78287
ENSBTAG00000001488	ENSBTAG00000007690	0.76531
ENSBTAG00000001488	ENSBTAG00000009284	0.81971
ENSBTAG00000001488	ENSBTAG00000010151	0.72433
ENSBTAG00000001488	ENSBTAG00000010579	0.74673
ENSBTAG00000001488	ENSBTAG00000010672	0.70209
ENSBTAG00000001488	ENSBTAG00000011647	0.75472
ENSBTAG00000001488	ENSBTAG00000013152	0.77136
ENSBTAG00000001488	ENSBTAG00000014122	0.7716
ENSBTAG00000001488	ENSBTAG00000014272	0.78637
ENSBTAG00000001488	ENSBTAG00000014470	0.73185
ENSBTAG00000001488	ENSBTAG00000016249	0.70958
ENSBTAG00000001488	ENSBTAG00000016662	0.93831
ENSBTAG00000001488	ENSBTAG00000017710	0.72381
ENSBTAG00000001488	ENSBTAG00000017779	0.89639
ENSBTAG00000001488	ENSBTAG00000017852	0.7521
ENSBTAG00000001488	ENSBTAG00000018054	0.76476
ENSBTAG00000001488	ENSBTAG00000020980	0.83868
ENSBTAG00000001488	ENSBTAG00000031010	0.71852
ENSBTAG00000001488	ENSBTAG00000038323	0.84423
ENSBTAG00000001488	ENSBTAG00000047520	0.73799
ENSBTAG00000001520	ENSBTAG00000001781	0.71886
ENSBTAG00000001520	ENSBTAG00000001792	0.78296
ENSBTAG00000001520	ENSBTAG00000002182	0.70523
ENSBTAG00000001520	ENSBTAG00000002944	0.71864
ENSBTAG00000001520	ENSBTAG00000003303	0.76431
ENSBTAG00000001520	ENSBTAG00000003728	0.74187
ENSBTAG00000001520	ENSBTAG00000003936	0.78191
ENSBTAG00000001520	ENSBTAG00000004348	0.77772
ENSBTAG00000001520	ENSBTAG00000004664	0.78013
ENSBTAG00000001520	ENSBTAG00000004871	0.71408
ENSBTAG00000001520	ENSBTAG00000004874	0.76738
ENSBTAG00000001520	ENSBTAG00000005096	0.74602
ENSBTAG00000001520	ENSBTAG00000005595	0.74553
ENSBTAG00000001520	ENSBTAG00000006075	0.74999
ENSBTAG00000001520	ENSBTAG00000006391	0.73313
ENSBTAG00000001520	ENSBTAG00000006767	0.81661
ENSBTAG00000001520	ENSBTAG00000007106	0.70369
ENSBTAG00000001520	ENSBTAG00000007332	0.7593
ENSBTAG00000001520	ENSBTAG00000007398	0.7124
ENSBTAG00000001520	ENSBTAG00000007812	0.7275
ENSBTAG00000001520	ENSBTAG00000008116	0.83006
ENSBTAG00000001520	ENSBTAG00000008314	0.70656
ENSBTAG00000001520	ENSBTAG00000008977	0.77367
ENSBTAG00000001520	ENSBTAG00000009509	0.70199
ENSBTAG00000001520	ENSBTAG00000010232	0.76687
ENSBTAG00000001520	ENSBTAG00000010480	0.73417
ENSBTAG00000001520	ENSBTAG00000010715	0.76155
ENSBTAG00000001520	ENSBTAG00000010959	0.75549
ENSBTAG00000001520	ENSBTAG00000011388	0.77375
ENSBTAG00000001520	ENSBTAG00000011444	0.81908
ENSBTAG00000001520	ENSBTAG00000011471	0.71142
ENSBTAG00000001520	ENSBTAG00000011918	0.8255
ENSBTAG00000001520	ENSBTAG00000012366	0.78244
ENSBTAG00000001520	ENSBTAG00000012589	0.78848
ENSBTAG00000001520	ENSBTAG00000012634	0.75207
ENSBTAG00000001520	ENSBTAG00000012752	0.77704
ENSBTAG00000001520	ENSBTAG00000012760	0.72595
ENSBTAG00000001520	ENSBTAG00000012890	0.73786
ENSBTAG00000001520	ENSBTAG00000012975	0.70953
ENSBTAG00000001520	ENSBTAG00000013930	0.75215
ENSBTAG00000001520	ENSBTAG00000014712	0.80745
ENSBTAG00000001520	ENSBTAG00000015156	0.70739
ENSBTAG00000001520	ENSBTAG00000015734	0.75397
ENSBTAG00000001520	ENSBTAG00000015892	0.73954
ENSBTAG00000001520	ENSBTAG00000016218	0.7411
ENSBTAG00000001520	ENSBTAG00000017120	0.73338
ENSBTAG00000001520	ENSBTAG00000018155	0.71192
ENSBTAG00000001520	ENSBTAG00000018188	0.75771
ENSBTAG00000001520	ENSBTAG00000018278	0.72786
ENSBTAG00000001520	ENSBTAG00000018479	0.73489
ENSBTAG00000001520	ENSBTAG00000018483	0.7147
ENSBTAG00000001520	ENSBTAG00000018813	0.77229
ENSBTAG00000001520	ENSBTAG00000018918	0.75037
ENSBTAG00000001520	ENSBTAG00000019025	0.70893
ENSBTAG00000001520	ENSBTAG00000019830	0.71784
ENSBTAG00000001520	ENSBTAG00000019831	0.76789
ENSBTAG00000001520	ENSBTAG00000020405	0.7279
ENSBTAG00000001520	ENSBTAG00000020518	0.77219
ENSBTAG00000001520	ENSBTAG00000020721	0.7837
ENSBTAG00000001520	ENSBTAG00000021227	0.78615
ENSBTAG00000001520	ENSBTAG00000021242	0.74069
ENSBTAG00000001520	ENSBTAG00000021651	0.71616
ENSBTAG00000001520	ENSBTAG00000021720	0.73679
ENSBTAG00000001520	ENSBTAG00000021776	0.70444
ENSBTAG00000001520	ENSBTAG00000021805	0.73216
ENSBTAG00000001520	ENSBTAG00000024701	0.7281
ENSBTAG00000001520	ENSBTAG00000025540	0.76703
ENSBTAG00000001520	ENSBTAG00000026886	0.71892
ENSBTAG00000001520	ENSBTAG00000027361	0.76413
ENSBTAG00000001520	ENSBTAG00000039208	0.72402
ENSBTAG00000001520	ENSBTAG00000039555	0.70856
ENSBTAG00000001520	ENSBTAG00000046019	0.73305
ENSBTAG00000001520	ENSBTAG00000047059	0.71612
ENSBTAG00000001521	ENSBTAG00000001855	0.70358
ENSBTAG00000001521	ENSBTAG00000002000	0.80117
ENSBTAG00000001521	ENSBTAG00000002046	0.89676
ENSBTAG00000001521	ENSBTAG00000002182	0.8267
ENSBTAG00000001521	ENSBTAG00000002203	0.86287
ENSBTAG00000001521	ENSBTAG00000002463	0.78552
ENSBTAG00000001521	ENSBTAG00000002507	0.7568
ENSBTAG00000001521	ENSBTAG00000002944	0.82293
ENSBTAG00000001521	ENSBTAG00000003728	0.89864
ENSBTAG00000001521	ENSBTAG00000004295	0.91713
ENSBTAG00000001521	ENSBTAG00000004348	0.79969
ENSBTAG00000001521	ENSBTAG00000004367	0.70157
ENSBTAG00000001521	ENSBTAG00000004398	0.79279
ENSBTAG00000001521	ENSBTAG00000004823	0.81414
ENSBTAG00000001521	ENSBTAG00000004871	0.87994
ENSBTAG00000001521	ENSBTAG00000005285	0.70545
ENSBTAG00000001521	ENSBTAG00000005465	0.79569
ENSBTAG00000001521	ENSBTAG00000005907	0.95994
ENSBTAG00000001521	ENSBTAG00000006075	0.83084
ENSBTAG00000001521	ENSBTAG00000006342	0.88192
ENSBTAG00000001521	ENSBTAG00000006391	0.8933
ENSBTAG00000001521	ENSBTAG00000006441	0.87909
ENSBTAG00000001521	ENSBTAG00000006767	0.70106
ENSBTAG00000001521	ENSBTAG00000007332	0.77054
ENSBTAG00000001521	ENSBTAG00000007754	0.85355
ENSBTAG00000001521	ENSBTAG00000007812	0.82984
ENSBTAG00000001521	ENSBTAG00000008314	0.77741
ENSBTAG00000001521	ENSBTAG00000008692	0.92535
ENSBTAG00000001521	ENSBTAG00000009200	0.87131
ENSBTAG00000001521	ENSBTAG00000009334	0.94071
ENSBTAG00000001521	ENSBTAG00000009462	0.88572
ENSBTAG00000001521	ENSBTAG00000009479	0.91464
ENSBTAG00000001521	ENSBTAG00000009509	0.88994
ENSBTAG00000001521	ENSBTAG00000009534	0.82724
ENSBTAG00000001521	ENSBTAG00000009603	0.8216
ENSBTAG00000001521	ENSBTAG00000009713	0.91261
ENSBTAG00000001521	ENSBTAG00000009914	0.86864
ENSBTAG00000001521	ENSBTAG00000010232	0.72121
ENSBTAG00000001521	ENSBTAG00000010715	0.73764
ENSBTAG00000001521	ENSBTAG00000011145	0.92949
ENSBTAG00000001521	ENSBTAG00000011758	0.79026
ENSBTAG00000001521	ENSBTAG00000012072	0.88145
ENSBTAG00000001521	ENSBTAG00000012232	0.8828
ENSBTAG00000001521	ENSBTAG00000012634	0.85432
ENSBTAG00000001521	ENSBTAG00000012752	0.82033
ENSBTAG00000001521	ENSBTAG00000012760	0.8722
ENSBTAG00000001521	ENSBTAG00000012890	0.7529
ENSBTAG00000001521	ENSBTAG00000012975	0.76684
ENSBTAG00000001521	ENSBTAG00000013208	0.86784
ENSBTAG00000001521	ENSBTAG00000013315	0.72193
ENSBTAG00000001521	ENSBTAG00000013723	0.80949
ENSBTAG00000001521	ENSBTAG00000013930	0.88871
ENSBTAG00000001521	ENSBTAG00000014669	0.94265
ENSBTAG00000001521	ENSBTAG00000014878	0.89689
ENSBTAG00000001521	ENSBTAG00000015041	0.89727
ENSBTAG00000001521	ENSBTAG00000015049	0.74985
ENSBTAG00000001521	ENSBTAG00000015156	0.9083
ENSBTAG00000001521	ENSBTAG00000015892	0.87815
ENSBTAG00000001521	ENSBTAG00000016079	0.84768
ENSBTAG00000001521	ENSBTAG00000016266	0.78324
ENSBTAG00000001521	ENSBTAG00000017267	0.91169
ENSBTAG00000001521	ENSBTAG00000017496	0.84711
ENSBTAG00000001521	ENSBTAG00000018155	0.77879
ENSBTAG00000001521	ENSBTAG00000018188	0.78648
ENSBTAG00000001521	ENSBTAG00000018278	0.89474
ENSBTAG00000001521	ENSBTAG00000018483	0.88614
ENSBTAG00000001521	ENSBTAG00000018813	0.80513
ENSBTAG00000001521	ENSBTAG00000018918	0.70723
ENSBTAG00000001521	ENSBTAG00000019025	0.90031
ENSBTAG00000001521	ENSBTAG00000019096	0.83028
ENSBTAG00000001521	ENSBTAG00000019419	0.90971
ENSBTAG00000001521	ENSBTAG00000019521	0.87114
ENSBTAG00000001521	ENSBTAG00000019891	0.74493
ENSBTAG00000001521	ENSBTAG00000020405	0.89212
ENSBTAG00000001521	ENSBTAG00000020721	0.70684
ENSBTAG00000001521	ENSBTAG00000020968	0.77881
ENSBTAG00000001521	ENSBTAG00000021227	0.83994
ENSBTAG00000001521	ENSBTAG00000021242	0.84018
ENSBTAG00000001521	ENSBTAG00000021491	0.8349
ENSBTAG00000001521	ENSBTAG00000021651	0.80849
ENSBTAG00000001521	ENSBTAG00000021724	0.79234
ENSBTAG00000001521	ENSBTAG00000021759	0.8333
ENSBTAG00000001521	ENSBTAG00000021776	0.80633
ENSBTAG00000001521	ENSBTAG00000022032	0.78721
ENSBTAG00000001521	ENSBTAG00000023487	0.75639
ENSBTAG00000001521	ENSBTAG00000024723	0.79399
ENSBTAG00000001521	ENSBTAG00000025571	0.73506
ENSBTAG00000001521	ENSBTAG00000026886	0.86091
ENSBTAG00000001521	ENSBTAG00000027361	0.77641
ENSBTAG00000001521	ENSBTAG00000039208	0.76947
ENSBTAG00000001521	ENSBTAG00000039555	0.88271
ENSBTAG00000001521	ENSBTAG00000039582	0.91978
ENSBTAG00000001521	ENSBTAG00000040295	0.72677
ENSBTAG00000001521	ENSBTAG00000040564	0.80295
ENSBTAG00000001521	ENSBTAG00000045783	0.87531
ENSBTAG00000001521	ENSBTAG00000045857	0.83865
ENSBTAG00000001521	ENSBTAG00000046019	0.7357
ENSBTAG00000001521	ENSBTAG00000046786	0.794
ENSBTAG00000001608	ENSBTAG00000003948	0.78541
ENSBTAG00000001608	ENSBTAG00000006525	0.75639
ENSBTAG00000001608	ENSBTAG00000006934	0.89187
ENSBTAG00000001608	ENSBTAG00000009172	0.88821
ENSBTAG00000001608	ENSBTAG00000011793	0.92136
ENSBTAG00000001608	ENSBTAG00000016740	0.87065
ENSBTAG00000001608	ENSBTAG00000033345	0.94733
ENSBTAG00000001663	ENSBTAG00000001782	0.74755
ENSBTAG00000001663	ENSBTAG00000002413	0.75767
ENSBTAG00000001663	ENSBTAG00000002847	0.71064
ENSBTAG00000001663	ENSBTAG00000003315	0.71123
ENSBTAG00000001663	ENSBTAG00000005688	0.80359
ENSBTAG00000001663	ENSBTAG00000006510	0.76099
ENSBTAG00000001663	ENSBTAG00000007398	0.70575
ENSBTAG00000001663	ENSBTAG00000009058	0.75524
ENSBTAG00000001663	ENSBTAG00000012920	0.7063
ENSBTAG00000001663	ENSBTAG00000015529	0.7828
ENSBTAG00000001663	ENSBTAG00000019911	0.81361
ENSBTAG00000001663	ENSBTAG00000022530	0.70917
ENSBTAG00000001663	ENSBTAG00000024378	0.70497
ENSBTAG00000001663	ENSBTAG00000026415	0.71712
ENSBTAG00000001663	ENSBTAG00000030393	0.70254
ENSBTAG00000001663	ENSBTAG00000030648	0.72861
ENSBTAG00000001663	ENSBTAG00000033395	0.78271
ENSBTAG00000001663	ENSBTAG00000039138	0.72045
ENSBTAG00000001663	ENSBTAG00000045893	0.71354
ENSBTAG00000001724	ENSBTAG00000006379	0.70436
ENSBTAG00000001724	ENSBTAG00000008711	0.70887
ENSBTAG00000001724	ENSBTAG00000008747	0.72692
ENSBTAG00000001724	ENSBTAG00000009965	0.73437
ENSBTAG00000001724	ENSBTAG00000012377	0.75095
ENSBTAG00000001724	ENSBTAG00000012937	0.70603
ENSBTAG00000001724	ENSBTAG00000014122	0.7364
ENSBTAG00000001724	ENSBTAG00000014470	0.71243
ENSBTAG00000001724	ENSBTAG00000014649	0.75617
ENSBTAG00000001724	ENSBTAG00000015950	0.7194
ENSBTAG00000001724	ENSBTAG00000016429	0.76376
ENSBTAG00000001724	ENSBTAG00000017710	0.71938
ENSBTAG00000001724	ENSBTAG00000017852	0.71642
ENSBTAG00000001724	ENSBTAG00000019998	0.70711
ENSBTAG00000001724	ENSBTAG00000021695	0.77615
ENSBTAG00000001724	ENSBTAG00000030650	0.70167
ENSBTAG00000001780	ENSBTAG00000002219	0.70671
ENSBTAG00000001780	ENSBTAG00000003799	0.79665
ENSBTAG00000001780	ENSBTAG00000004551	0.73381
ENSBTAG00000001780	ENSBTAG00000010698	0.79822
ENSBTAG00000001780	ENSBTAG00000011242	0.79996
ENSBTAG00000001780	ENSBTAG00000013123	0.72789
ENSBTAG00000001780	ENSBTAG00000013722	0.76961
ENSBTAG00000001780	ENSBTAG00000015051	0.73519
ENSBTAG00000001780	ENSBTAG00000015466	0.75803
ENSBTAG00000001780	ENSBTAG00000019462	0.83528
ENSBTAG00000001781	ENSBTAG00000001792	0.71853
ENSBTAG00000001781	ENSBTAG00000001795	0.70318
ENSBTAG00000001781	ENSBTAG00000002238	0.72732
ENSBTAG00000001781	ENSBTAG00000002847	0.70565
ENSBTAG00000001781	ENSBTAG00000003294	0.74642
ENSBTAG00000001781	ENSBTAG00000003303	0.74331
ENSBTAG00000001781	ENSBTAG00000003813	0.76613
ENSBTAG00000001781	ENSBTAG00000003936	0.77387
ENSBTAG00000001781	ENSBTAG00000004348	0.71234
ENSBTAG00000001781	ENSBTAG00000004874	0.78763
ENSBTAG00000001781	ENSBTAG00000005096	0.78326
ENSBTAG00000001781	ENSBTAG00000005595	0.71324
ENSBTAG00000001781	ENSBTAG00000007398	0.74038
ENSBTAG00000001781	ENSBTAG00000008977	0.74807
ENSBTAG00000001781	ENSBTAG00000009449	0.70691
ENSBTAG00000001781	ENSBTAG00000009508	0.76966
ENSBTAG00000001781	ENSBTAG00000010318	0.75525
ENSBTAG00000001781	ENSBTAG00000010480	0.74498
ENSBTAG00000001781	ENSBTAG00000010715	0.77681
ENSBTAG00000001781	ENSBTAG00000011228	0.72993
ENSBTAG00000001781	ENSBTAG00000011388	0.78138
ENSBTAG00000001781	ENSBTAG00000011471	0.72769
ENSBTAG00000001781	ENSBTAG00000011918	0.70124
ENSBTAG00000001781	ENSBTAG00000012788	0.71841
ENSBTAG00000001781	ENSBTAG00000012977	0.77474
ENSBTAG00000001781	ENSBTAG00000013623	0.81896
ENSBTAG00000001781	ENSBTAG00000014712	0.74178
ENSBTAG00000001781	ENSBTAG00000016133	0.73244
ENSBTAG00000001781	ENSBTAG00000016218	0.75122
ENSBTAG00000001781	ENSBTAG00000016912	0.78535
ENSBTAG00000001781	ENSBTAG00000016995	0.72563
ENSBTAG00000001781	ENSBTAG00000017120	0.74503
ENSBTAG00000001781	ENSBTAG00000018188	0.72492
ENSBTAG00000001781	ENSBTAG00000019216	0.73349
ENSBTAG00000001781	ENSBTAG00000019831	0.75425
ENSBTAG00000001781	ENSBTAG00000019891	0.73108
ENSBTAG00000001781	ENSBTAG00000020721	0.75018
ENSBTAG00000001781	ENSBTAG00000021188	0.74696
ENSBTAG00000001781	ENSBTAG00000021805	0.71408
ENSBTAG00000001781	ENSBTAG00000022009	0.7462
ENSBTAG00000001781	ENSBTAG00000024701	0.78819
ENSBTAG00000001781	ENSBTAG00000025540	0.71617
ENSBTAG00000001781	ENSBTAG00000027361	0.71205
ENSBTAG00000001781	ENSBTAG00000033453	0.71373
ENSBTAG00000001781	ENSBTAG00000045957	0.70165
ENSBTAG00000001781	ENSBTAG00000047059	0.80553
ENSBTAG00000001782	ENSBTAG00000005688	0.77219
ENSBTAG00000001782	ENSBTAG00000007513	0.71771
ENSBTAG00000001782	ENSBTAG00000010470	0.77969
ENSBTAG00000001782	ENSBTAG00000011753	0.70898
ENSBTAG00000001782	ENSBTAG00000015529	0.70929
ENSBTAG00000001782	ENSBTAG00000026415	0.75694
ENSBTAG00000001782	ENSBTAG00000030648	0.71047
ENSBTAG00000001782	ENSBTAG00000039138	0.70096
ENSBTAG00000001782	ENSBTAG00000045893	0.72273
ENSBTAG00000001782	ENSBTAG00000046031	0.70183
ENSBTAG00000001792	ENSBTAG00000002000	0.75538
ENSBTAG00000001792	ENSBTAG00000002182	0.75133
ENSBTAG00000001792	ENSBTAG00000002203	0.77341
ENSBTAG00000001792	ENSBTAG00000002507	0.73463
ENSBTAG00000001792	ENSBTAG00000002944	0.83089
ENSBTAG00000001792	ENSBTAG00000003303	0.89024
ENSBTAG00000001792	ENSBTAG00000003315	0.71939
ENSBTAG00000001792	ENSBTAG00000003728	0.79281
ENSBTAG00000001792	ENSBTAG00000003813	0.77876
ENSBTAG00000001792	ENSBTAG00000003936	0.87107
ENSBTAG00000001792	ENSBTAG00000004348	0.83292
ENSBTAG00000001792	ENSBTAG00000004871	0.71066
ENSBTAG00000001792	ENSBTAG00000004874	0.86262
ENSBTAG00000001792	ENSBTAG00000005096	0.78637
ENSBTAG00000001792	ENSBTAG00000005285	0.74906
ENSBTAG00000001792	ENSBTAG00000005595	0.77519
ENSBTAG00000001792	ENSBTAG00000005907	0.73762
ENSBTAG00000001792	ENSBTAG00000006075	0.81847
ENSBTAG00000001792	ENSBTAG00000006342	0.73128
ENSBTAG00000001792	ENSBTAG00000006391	0.80054
ENSBTAG00000001792	ENSBTAG00000006767	0.82192
ENSBTAG00000001792	ENSBTAG00000007106	0.77481
ENSBTAG00000001792	ENSBTAG00000007332	0.89996
ENSBTAG00000001792	ENSBTAG00000007398	0.83527
ENSBTAG00000001792	ENSBTAG00000007754	0.82017
ENSBTAG00000001792	ENSBTAG00000007812	0.82867
ENSBTAG00000001792	ENSBTAG00000008116	0.72514
ENSBTAG00000001792	ENSBTAG00000008692	0.78393
ENSBTAG00000001792	ENSBTAG00000008801	0.74343
ENSBTAG00000001792	ENSBTAG00000008977	0.85173
ENSBTAG00000001792	ENSBTAG00000009200	0.77355
ENSBTAG00000001792	ENSBTAG00000009462	0.73035
ENSBTAG00000001792	ENSBTAG00000009479	0.80621
ENSBTAG00000001792	ENSBTAG00000009508	0.89035
ENSBTAG00000001792	ENSBTAG00000009509	0.78814
ENSBTAG00000001792	ENSBTAG00000009534	0.82545
ENSBTAG00000001792	ENSBTAG00000009603	0.86712
ENSBTAG00000001792	ENSBTAG00000009713	0.79416
ENSBTAG00000001792	ENSBTAG00000009914	0.79267
ENSBTAG00000001792	ENSBTAG00000010232	0.86532
ENSBTAG00000001792	ENSBTAG00000010265	0.73083
ENSBTAG00000001792	ENSBTAG00000010480	0.76137
ENSBTAG00000001792	ENSBTAG00000010715	0.8484
ENSBTAG00000001792	ENSBTAG00000010959	0.77631
ENSBTAG00000001792	ENSBTAG00000011145	0.72405
ENSBTAG00000001792	ENSBTAG00000011228	0.72746
ENSBTAG00000001792	ENSBTAG00000011388	0.81122
ENSBTAG00000001792	ENSBTAG00000011444	0.81388
ENSBTAG00000001792	ENSBTAG00000011471	0.75409
ENSBTAG00000001792	ENSBTAG00000011787	0.73444
ENSBTAG00000001792	ENSBTAG00000011918	0.87991
ENSBTAG00000001792	ENSBTAG00000012062	0.70372
ENSBTAG00000001792	ENSBTAG00000012072	0.80182
ENSBTAG00000001792	ENSBTAG00000012232	0.79443
ENSBTAG00000001792	ENSBTAG00000012366	0.7824
ENSBTAG00000001792	ENSBTAG00000012484	0.75677
ENSBTAG00000001792	ENSBTAG00000012589	0.70811
ENSBTAG00000001792	ENSBTAG00000012634	0.86923
ENSBTAG00000001792	ENSBTAG00000012739	0.73284
ENSBTAG00000001792	ENSBTAG00000012752	0.85839
ENSBTAG00000001792	ENSBTAG00000012760	0.78927
ENSBTAG00000001792	ENSBTAG00000012880	0.8082
ENSBTAG00000001792	ENSBTAG00000012890	0.76475
ENSBTAG00000001792	ENSBTAG00000012975	0.72623
ENSBTAG00000001792	ENSBTAG00000012977	0.74407
ENSBTAG00000001792	ENSBTAG00000013623	0.71357
ENSBTAG00000001792	ENSBTAG00000013723	0.82584
ENSBTAG00000001792	ENSBTAG00000013930	0.83085
ENSBTAG00000001792	ENSBTAG00000014712	0.84479
ENSBTAG00000001792	ENSBTAG00000014822	0.72232
ENSBTAG00000001792	ENSBTAG00000015041	0.8384
ENSBTAG00000001792	ENSBTAG00000015156	0.82512
ENSBTAG00000001792	ENSBTAG00000015734	0.72629
ENSBTAG00000001792	ENSBTAG00000015892	0.81726
ENSBTAG00000001792	ENSBTAG00000016079	0.85429
ENSBTAG00000001792	ENSBTAG00000016133	0.72473
ENSBTAG00000001792	ENSBTAG00000016218	0.79217
ENSBTAG00000001792	ENSBTAG00000016266	0.72105
ENSBTAG00000001792	ENSBTAG00000016560	0.77582
ENSBTAG00000001792	ENSBTAG00000016912	0.73586
ENSBTAG00000001792	ENSBTAG00000016995	0.72513
ENSBTAG00000001792	ENSBTAG00000017009	0.76211
ENSBTAG00000001792	ENSBTAG00000017120	0.79435
ENSBTAG00000001792	ENSBTAG00000017267	0.73137
ENSBTAG00000001792	ENSBTAG00000017496	0.81871
ENSBTAG00000001792	ENSBTAG00000018155	0.80802
ENSBTAG00000001792	ENSBTAG00000018188	0.85348
ENSBTAG00000001792	ENSBTAG00000018278	0.82688
ENSBTAG00000001792	ENSBTAG00000018479	0.80262
ENSBTAG00000001792	ENSBTAG00000018483	0.76576
ENSBTAG00000001792	ENSBTAG00000018813	0.80653
ENSBTAG00000001792	ENSBTAG00000018918	0.86403
ENSBTAG00000001792	ENSBTAG00000019025	0.85254
ENSBTAG00000001792	ENSBTAG00000019096	0.82499
ENSBTAG00000001792	ENSBTAG00000019216	0.77549
ENSBTAG00000001792	ENSBTAG00000019419	0.73204
ENSBTAG00000001792	ENSBTAG00000019830	0.7222
ENSBTAG00000001792	ENSBTAG00000019831	0.83251
ENSBTAG00000001792	ENSBTAG00000019891	0.81883
ENSBTAG00000001792	ENSBTAG00000020405	0.80781
ENSBTAG00000001792	ENSBTAG00000020721	0.86586
ENSBTAG00000001792	ENSBTAG00000021227	0.89278
ENSBTAG00000001792	ENSBTAG00000021242	0.77508
ENSBTAG00000001792	ENSBTAG00000021491	0.72639
ENSBTAG00000001792	ENSBTAG00000021720	0.72953
ENSBTAG00000001792	ENSBTAG00000021776	0.81928
ENSBTAG00000001792	ENSBTAG00000021805	0.73729
ENSBTAG00000001792	ENSBTAG00000022009	0.82762
ENSBTAG00000001792	ENSBTAG00000022032	0.72046
ENSBTAG00000001792	ENSBTAG00000024097	0.73977
ENSBTAG00000001792	ENSBTAG00000024701	0.78118
ENSBTAG00000001792	ENSBTAG00000025540	0.87469
ENSBTAG00000001792	ENSBTAG00000026415	0.70778
ENSBTAG00000001792	ENSBTAG00000026886	0.88806
ENSBTAG00000001792	ENSBTAG00000027361	0.91403
ENSBTAG00000001792	ENSBTAG00000030648	0.70364
ENSBTAG00000001792	ENSBTAG00000035286	0.7395
ENSBTAG00000001792	ENSBTAG00000039208	0.81201
ENSBTAG00000001792	ENSBTAG00000039555	0.78134
ENSBTAG00000001792	ENSBTAG00000039582	0.79538
ENSBTAG00000001792	ENSBTAG00000040295	0.83784
ENSBTAG00000001792	ENSBTAG00000043581	0.72093
ENSBTAG00000001792	ENSBTAG00000045628	0.74328
ENSBTAG00000001792	ENSBTAG00000045857	0.77039
ENSBTAG00000001792	ENSBTAG00000045957	0.80091
ENSBTAG00000001792	ENSBTAG00000046019	0.77944
ENSBTAG00000001792	ENSBTAG00000047059	0.81025
ENSBTAG00000001795	ENSBTAG00000010013	0.72324
ENSBTAG00000001795	ENSBTAG00000010181	0.71834
ENSBTAG00000001795	ENSBTAG00000014840	0.71756
ENSBTAG00000001795	ENSBTAG00000019216	0.75941
ENSBTAG00000001795	ENSBTAG00000020109	0.70161
[truncated: 10,446 more rows]
